# Supplementary material for: (2-{[1-(Pyridin-2-yl)ethyl­idene]amino­meth­yl}pyridine-κ3 N,N′,N′′)bis­(thio­cyanato-κN)zinc
Source: Acta Crystallogr Sect E Struct Rep Online. 2011 Oct 29;67(Pt 11):m1616. doi: 10.1107/S1600536811043984 (PMC3247537; doi:10.1107/S1600536811043984)
Supplement: Supplementary file 2 [file e-67-m1616-Isup2.hkl]

# 
# h,k,l, Fc-squared, Fo-squared, sigma(Fo-squared) and status flag 
# 
data_I
_shelx_title ' Cc in   C2/c' 
_shelx_refln_list_code          4 
_shelx_F_calc_maximum      419.42 
_exptl_crystal_F_000       800.00 
_reflns_d_resolution_high  0.7830 
 
loop_ 
 _symmetry_equiv_pos_as_xyz 
 'x, y, z' 
 '-x, y, -z+1/2' 
 'x+1/2, y+1/2, z' 
 '-x+1/2, y+1/2, -z+1/2' 
 '-x, -y, -z' 
 'x, -y, z-1/2' 
 '-x+1/2, -y+1/2, -z' 
 'x+1/2, -y+1/2, z-1/2' 
 
_cell_length_a    14.2720 
_cell_length_b     8.6330 
_cell_length_c    15.3380 
_cell_angle_alpha  90.000 
_cell_angle_beta  110.945 
_cell_angle_gamma  90.000 
 
_shelx_F_squared_multiplier     1.000 
 
loop_ 
 _refln_index_h 
 _refln_index_k 
 _refln_index_l 
 _refln_F_squared_calc 
 _refln_F_squared_meas 
 _refln_F_squared_sigma 
 _refln_observed_status 
   2   0   0    11675.19    13800.05    245.06 o 
   4   0   0      151.62      258.13     11.44 o 
   6   0   0     3374.09     3442.25     73.52 o 
   8   0   0     2506.53     2540.44     62.08 o 
  10   0   0     2385.91     2230.03     60.45 o 
  12   0   0      937.08      890.38     39.21 o 
  14   0   0      437.02      584.87     37.58 o 
   1   1   0    35616.14    30090.68    378.30 o 
   3   1   0     6745.61     7379.61     95.86 o 
   5   1   0      237.66      213.55      8.61 o 
   7   1   0     4357.32     4067.06     61.19 o 
   9   1   0       75.64       41.89      8.09 o 
  11   1   0     1336.02     1618.11     54.73 o 
  13   1   0      375.92      303.87     29.41 o 
  15   1   0       46.28       81.69     24.51 o 
   0   2   0     1334.63     1388.50     22.50 o 
   2   2   0    13502.04    13682.22    194.12 o 
   4   2   0     1514.83     1400.49     28.02 o 
   6   2   0        3.49       -2.33      3.92 o 
   8   2   0     1387.20     1311.19     27.86 o 
  10   2   0        3.67        9.80     13.07 o 
  12   2   0        6.46       13.07     16.34 o 
  14   2   0       30.56       35.94     21.24 o 
  16   2   0        1.87      -13.07     21.24 o 
   1   3   0    11120.58    11297.47    104.53 o 
   3   3   0     2202.02     2052.67     27.91 o 
   5   3   0    10258.54     9882.55    106.14 o 
   7   3   0     1078.26     1166.43     27.77 o 
   9   3   0     2318.19     2695.64     75.15 o 
  11   3   0      198.03      145.40     22.87 o 
  13   3   0       45.44       99.66     22.87 o 
  15   3   0      109.09      124.16     27.77 o 
   0   4   0     7100.85     7589.67    104.50 o 
   2   4   0    13097.43    13539.46    126.16 o 
   4   4   0     1466.43     1623.37     20.87 o 
   6   4   0     3274.19     3216.25     52.10 o 
   8   4   0     2821.10     2643.36     73.52 o 
  10   4   0       39.06       68.62     17.97 o 
  12   4   0      461.06      514.62     37.58 o 
  14   4   0      269.02      233.62     31.04 o 
   1   5   0     2649.34     2903.39     34.45 o 
   3   5   0        8.58        4.80      3.96 o 
   5   5   0      327.55      280.20     17.97 o 
   7   5   0       51.31       31.04     14.70 o 
   9   5   0      297.91      261.40     26.14 o 
  11   5   0      333.11      328.38     32.67 o 
  13   5   0       80.39      112.73     26.14 o 
  15   5   0       25.49       -4.90     24.51 o 
   0   6   0     1431.53     1566.43     52.28 o 
   2   6   0       77.91       71.05      8.66 o 
   4   6   0      461.61      422.77     18.83 o 
   6   6   0     1637.56     1677.83     57.18 o 
   8   6   0       41.99       19.60     16.34 o 
  10   6   0       14.94       -4.90     17.97 o 
  12   6   0       20.33       11.44     19.60 o 
  14   6   0        5.18       22.87     24.51 o 
   1   7   0      564.10      559.99     33.59 o 
   3   7   0     1298.79     1379.42     28.57 o 
   5   7   0      660.06      705.77     39.21 o 
   7   7   0      999.04      927.95     45.74 o 
   9   7   0      467.30      459.08     37.58 o 
  11   7   0       74.89       68.62     26.14 o 
  13   7   0       36.05       27.77     26.14 o 
   0   8   0      294.99      385.56     27.77 o 
   2   8   0      102.71      105.20     13.86 o 
   4   8   0      124.66      138.87     15.52 o 
   6   8   0      979.85      983.50     50.65 o 
   8   8   0      158.22      163.37     27.77 o 
  10   8   0       77.41      125.80     31.04 o 
   1   9   0       41.26       55.55     19.60 o 
   3   9   0        1.92       11.44     14.70 o 
   5   9   0       20.26        6.53     19.60 o 
   7   9   0        7.75        3.27     21.24 o 
   9   9   0        0.14        9.80     24.51 o 
 -15   1   1       73.40       47.38     21.24 o 
 -13   1   1      541.19      571.80     37.58 o 
 -11   1   1      758.54      746.64     24.66 o 
  -9   1   1     2098.69     2099.04     62.08 o 
  -7   1   1     1722.64     1594.04     29.97 o 
  -5   1   1       14.48       28.10      3.92 o 
  -3   1   1       28.44       32.01      7.35 o 
  -1   1   1     6372.49     6971.06     90.68 o 
   1   1   1     8473.34     8805.71    112.63 o 
   3   1   1       65.46       82.31      8.17 o 
   5   1   1     1154.64     1057.41     31.86 o 
   7   1   1     2214.56     2010.47     35.76 o 
   9   1   1     2922.53     2870.17     50.16 o 
  11   1   1      610.75      566.92     26.96 o 
  13   1   1      168.05      197.68     26.14 o 
  15   1   1       58.35       45.74     22.87 o 
 -16   2   1      144.28      156.84     27.77 o 
 -14   2   1      250.67      276.10     31.04 o 
 -12   2   1      451.05      473.78     34.31 o 
 -10   2   1     1281.41     1289.01     47.38 o 
  -8   2   1      826.69      871.82     21.59 o 
  -6   2   1     3451.21     3493.68     51.64 o 
  -4   2   1     4468.31     4671.60     53.36 o 
  -2   2   1    19035.78    19790.35    205.93 o 
   0   2   1       56.46       75.55      7.22 o 
   2   2   1     5945.88     6061.77     66.01 o 
   4   2   1     6109.14     6496.45     87.71 o 
   6   2   1     1929.42     1908.60     34.31 o 
   8   2   1     1255.38     1274.84     27.44 o 
  10   2   1     1456.56     1397.57     32.10 o 
  12   2   1      561.17      609.38     35.94 o 
  14   2   1       78.04       73.52     24.51 o 
  16   2   1       89.80      171.54     29.41 o 
 -15   3   1       51.54       11.44     21.24 o 
 -13   3   1      169.89      196.05     27.77 o 
 -11   3   1       78.04      104.56     21.24 o 
  -9   3   1       59.54       68.62     17.97 o 
  -7   3   1      405.67      380.66     24.51 o 
  -5   3   1     3875.36     3976.05     48.54 o 
  -3   3   1      655.05      607.17     14.00 o 
  -1   3   1       98.03      119.71      4.65 o 
   1   3   1     3379.23     3339.27     35.08 o 
   3   3   1       58.14       58.35     12.25 o 
   5   3   1     2050.87     2040.33     27.70 o 
   7   3   1        8.69       10.13      5.44 o 
   9   3   1      207.64      182.98     21.24 o 
  11   3   1       17.16       -3.27     14.70 o 
  13   3   1       75.13       96.39     24.51 o 
  15   3   1       41.18       14.70     22.87 o 
 -16   4   1       10.17      -19.60     24.51 o 
 -14   4   1       80.16      101.29     24.51 o 
 -12   4   1      147.76      150.30     24.51 o 
 -10   4   1      205.67      196.05     22.87 o 
  -8   4   1      890.18      870.77     39.21 o 
  -6   4   1       67.29       63.00     10.95 o 
  -4   4   1     3219.72     3179.49     42.29 o 
  -2   4   1      276.14      308.17      7.96 o 
   0   4   1      563.38      506.65     18.16 o 
   2   4   1      477.73      446.91     12.92 o 
   4   4   1     3119.23     2937.50     43.53 o 
   6   4   1     1368.77     1477.45     47.38 o 
   8   4   1      406.82      341.45     26.14 o 
  10   4   1      317.49      294.07     27.77 o 
  12   4   1        1.15      -14.70     17.97 o 
  14   4   1       27.32       31.04     22.87 o 
 -15   5   1      130.88      119.26     29.41 o 
 -13   5   1      307.01      279.37     32.67 o 
 -11   5   1      637.13      710.67     42.48 o 
  -9   5   1      217.73      176.44     22.87 o 
  -7   5   1     3280.80     3280.51     86.59 o 
  -5   5   1     1073.81      954.09     20.43 o 
  -3   5   1     1539.87     1463.88     20.92 o 
  -1   5   1     3577.61     3453.65     39.17 o 
   1   5   1      306.43      266.69      9.17 o 
   3   5   1     4547.85     4236.96     53.06 o 
   5   5   1     1372.41     1197.20     28.59 o 
   7   5   1     3600.98     3693.85     93.12 o 
   9   5   1      534.17      503.19     34.31 o 
  11   5   1      299.73      365.95     34.31 o 
  13   5   1       92.59       66.98     22.87 o 
 -14   6   1       61.92       29.41     24.51 o 
 -12   6   1       73.04       44.11     22.87 o 
 -10   6   1      229.35      187.88     27.77 o 
  -8   6   1      914.79      934.49     45.74 o 
  -6   6   1       59.84       49.01     16.34 o 
  -4   6   1     2438.52     2511.96     39.55 o 
  -2   6   1      774.68      835.39     19.81 o 
   0   6   1     3548.52     3283.76     39.77 o 
   2   6   1      906.45      906.79     25.41 o 
   4   6   1     1729.61     1726.25     48.19 o 
   6   6   1       81.33      102.92     17.97 o 
   8   6   1       65.89       55.55     17.97 o 
  10   6   1      785.41      818.49     44.11 o 
  12   6   1       48.08        4.90     19.60 o 
 -13   7   1        8.44      -16.34     22.87 o 
 -11   7   1        1.45      -16.34     19.60 o 
  -9   7   1      132.71      148.67     27.77 o 
  -7   7   1      194.25      163.37     24.51 o 
  -5   7   1        1.73       -7.19      8.61 o 
  -3   7   1       20.07        0.94      7.48 o 
  -1   7   1      183.03      185.95     11.92 o 
   1   7   1        0.09      -11.16      7.44 o 
   3   7   1      339.08      303.53     17.21 o 
   5   7   1      452.81      478.68     34.31 o 
   7   7   1        7.07        3.27     16.34 o 
   9   7   1        8.37      -14.70     16.34 o 
  11   7   1        3.71        9.80     22.87 o 
 -12   8   1       74.61       65.35     29.41 o 
 -10   8   1      232.63      196.05     34.31 o 
  -8   8   1      156.29      205.85     29.41 o 
  -6   8   1      241.30      269.56     31.04 o 
  -4   8   1       62.74       42.92     12.55 o 
  -2   8   1     1108.32     1078.98     35.13 o 
   0   8   1      221.26      230.35     24.51 o 
   2   8   1      748.71      645.32     34.31 o 
   4   8   1      305.63      312.29     19.54 o 
   6   8   1      133.13      119.26     24.51 o 
   8   8   1      220.24      261.40     32.67 o 
  10   8   1       54.14       49.01     24.51 o 
  -9   9   1      206.16      233.62     35.94 o 
  -7   9   1      228.38      245.06     34.31 o 
  -5   9   1      559.22      566.90     42.48 o 
  -3   9   1      173.07      186.24     24.51 o 
  -1   9   1      315.94      274.47     27.77 o 
   1   9   1      898.28      919.79     44.11 o 
   3   9   1      208.92      220.55     24.51 o 
   5   9   1      423.13      562.00     42.48 o 
   7   9   1      132.09      163.37     29.41 o 
   9   9   1      117.35      135.60     32.67 o 
   0  10   1        5.18       -9.80     16.34 o 
   2  10   1      121.97      120.90     22.87 o 
 -12   0   2      705.37      937.76     40.84 o 
 -10   0   2     1378.52     1244.90     42.48 o 
  -8   0   2     2768.33     2911.29     68.62 o 
  -6   0   2     2880.10     3440.62     73.52 o 
  -4   0   2   175913.00   149608.52  13648.11 o 
  -2   0   2    14298.23    14500.92    259.76 o 
   0   0   2    15666.87    16654.16    295.70 o 
   2   0   2    17635.56    19795.81    352.88 o 
   4   0   2       67.36      106.19      9.80 o 
   6   0   2     4520.96     4139.85     86.59 o 
   8   0   2     3446.42     3357.30     78.42 o 
  10   0   2     2426.62     2457.12     66.98 o 
  12   0   2      279.84      207.48     22.87 o 
  14   0   2      187.11      263.03     29.41 o 
 -15   1   2      276.20      323.48     32.67 o 
 -13   1   2       34.27       11.44     14.70 o 
 -11   1   2     1068.09     1111.75     40.03 o 
  -9   1   2       19.52       41.43      7.44 o 
  -7   1   2      851.21      899.12     20.70 o 
  -5   1   2    18605.08    18229.01    189.88 o 
  -3   1   2    44893.33    44669.85    561.94 o 
  -1   1   2     6602.03     7304.37    135.60 o 
   1   1   2     9495.30    10008.18    181.34 o 
   3   1   2    21258.83    19563.06    247.79 o 
   5   1   2      122.68      182.99      9.24 o 
   7   1   2     3203.17     3438.89     54.86 o 
   9   1   2     1826.75     1557.48     33.44 o 
  11   1   2      250.30      329.83     17.88 o 
  13   1   2      103.66       96.39     22.87 o 
  15   1   2        5.40       -1.63     19.60 o 
 -16   2   2       19.62       22.87     21.24 o 
 -14   2   2       41.55       47.38     19.60 o 
 -12   2   2      182.78      133.97     21.24 o 
 -10   2   2      399.04      490.12     29.41 o 
  -8   2   2       18.62       19.31      5.44 o 
  -6   2   2     2501.69     2211.77     29.49 o 
  -4   2   2     9023.23     9535.22    127.65 o 
  -2   2   2     9643.29    10531.98    138.63 o 
   0   2   2     1085.40     1320.02     18.17 o 
   2   2   2      742.17      633.88     19.60 o 
   4   2   2     1880.59     2093.78     34.60 o 
   6   2   2     1155.43     1067.89     23.02 o 
   8   2   2        3.71        1.19      6.28 o 
  10   2   2       38.90       70.40     10.21 o 
  12   2   2       71.07      114.36     21.24 o 
  14   2   2       14.43        3.27     19.60 o 
 -15   3   2       61.60       27.77     22.87 o 
 -13   3   2      370.14      423.13     34.31 o 
 -11   3   2      521.81      488.48     32.67 o 
  -9   3   2     2939.78     2744.65     75.15 o 
  -7   3   2      304.16      320.91     31.86 o 
  -5   3   2    10102.79    10513.93    143.82 o 
  -3   3   2    23303.76    22479.77    289.95 o 
  -1   3   2      201.24      182.24      6.47 o 
   1   3   2     5831.22     5653.44     64.13 o 
   3   3   2     3851.48     4107.66     49.56 o 
   5   3   2    11169.84    10626.45    115.99 o 
   7   3   2      356.14      287.88     16.34 o 
   9   3   2      122.34      182.98     19.60 o 
  11   3   2      599.84      532.59     34.31 o 
  13   3   2      104.38       73.52     22.87 o 
  15   3   2       76.11       75.15     27.77 o 
 -16   4   2       87.71       84.95     27.77 o 
 -14   4   2      185.73      187.88     31.04 o 
 -12   4   2      809.41      736.81     42.48 o 
 -10   4   2      261.23      318.58     27.77 o 
  -8   4   2      533.89      509.72     31.04 o 
  -6   4   2    10213.23    10052.90    142.08 o 
  -4   4   2     6089.01     6558.45     96.46 o 
  -2   4   2    13964.90    14805.24    158.35 o 
   0   4   2     1431.41     1474.64     22.51 o 
   2   4   2     2575.64     2254.72     31.13 o 
   4   4   2     5897.59     5798.30     67.51 o 
   6   4   2      914.55      944.42     21.53 o 
   8   4   2     2155.63     2099.33     63.72 o 
  10   4   2      331.79      267.93     26.14 o 
  12   4   2      201.75      238.52     29.41 o 
  14   4   2      129.15       99.66     27.77 o 
 -15   5   2       32.50        8.17     24.51 o 
 -13   5   2       38.81       35.94     22.87 o 
 -11   5   2        7.53       -6.53     17.97 o 
  -9   5   2      517.16      460.71     32.67 o 
  -7   5   2       19.27       11.87      8.61 o 
  -5   5   2      737.41      830.96     25.34 o 
  -3   5   2     1119.92     1175.41     34.31 o 
  -1   5   2      295.13      263.14     10.29 o 
   1   5   2     1491.20     1372.87     27.08 o 
   3   5   2       10.71        3.81      4.72 o 
   5   5   2      239.71      195.70     12.55 o 
   7   5   2      301.27      292.44     24.51 o 
   9   5   2      320.94      341.45     29.41 o 
  11   5   2      390.45      336.55     32.67 o 
  13   5   2        0.17       -9.80     19.60 o 
 -14   6   2       22.31      -11.44     22.87 o 
 -12   6   2       30.44       24.51     21.24 o 
 -10   6   2      355.26      370.85     34.31 o 
  -8   6   2      137.76      119.26     22.87 o 
  -6   6   2      255.49      259.66     16.72 o 
  -4   6   2     1385.35     1321.74     44.11 o 
  -2   6   2       19.47        6.41      7.44 o 
   0   6   2      715.71      740.29     17.87 o 
   2   6   2     1488.07     1533.18     26.71 o 
   4   6   2      140.50      152.07     13.89 o 
   6   6   2      302.60      259.76     24.51 o 
   8   6   2       45.65       47.38     16.34 o 
  10   6   2       12.78      -14.70     17.97 o 
  12   6   2       25.17        6.53     22.87 o 
 -13   7   2       35.84       45.74     27.77 o 
 -11   7   2      640.55      661.66     45.74 o 
  -9   7   2      706.67      707.40     44.11 o 
  -7   7   2      596.28      611.09     26.49 o 
  -5   7   2       31.79       34.06     22.06 o 
  -3   7   2      846.93      915.38     53.91 o 
  -1   7   2     1031.17     1097.87     30.04 o 
   1   7   2     1330.84     1271.64     31.75 o 
   3   7   2     2881.59     3017.73     56.02 o 
   5   7   2      751.65      713.94     37.58 o 
   7   7   2       11.38       17.97     17.97 o 
   9   7   2      237.07      233.62     29.41 o 
  11   7   2      104.54      150.30     29.41 o 
 -12   8   2       26.54       -6.53     26.14 o 
 -10   8   2      339.22      305.51     37.58 o 
  -8   8   2      132.13      179.71     31.04 o 
  -6   8   2      160.15      220.14     19.03 o 
  -4   8   2       87.28      100.67     23.69 o 
  -2   8   2       22.45        6.62     13.89 o 
   0   8   2      505.07      532.59     32.67 o 
   2   8   2     1238.50     1228.56     47.38 o 
   4   8   2      208.16      180.87     16.05 o 
   6   8   2      194.22      243.42     31.04 o 
   8   8   2      110.51      148.67     26.14 o 
  10   8   2       58.29       34.31     26.14 o 
  -9   9   2        5.33      -17.97     22.87 o 
  -7   9   2        8.34       -3.27     19.60 o 
  -5   9   2        7.74       -6.53     10.87 o 
  -3   9   2        1.00        9.80     14.70 o 
  -1   9   2       18.80       17.97     16.34 o 
   1   9   2        0.04      -14.70     14.70 o 
   3   9   2        5.41       13.07     14.70 o 
   5   9   2       17.12        8.17     21.24 o 
   7   9   2        5.57       19.60     22.87 o 
   9   9   2        4.01       -9.80     22.87 o 
  -2  10   2       67.13       70.25     21.24 o 
   0  10   2      138.50       96.39     22.87 o 
   2  10   2       65.27       65.35     21.24 o 
 -15   1   3       66.18       78.42     22.87 o 
 -13   1   3      379.37      400.26     31.04 o 
 -11   1   3      705.56      724.07     23.49 o 
  -9   1   3      754.92      732.02     22.06 o 
  -7   1   3     2713.90     2839.51     36.62 o 
  -5   1   3      569.21      519.01     11.11 o 
  -3   1   3      142.85      190.75      7.41 o 
  -1   1   3     1477.97     1690.90     35.94 o 
   1   1   3    23493.06    24165.64    303.82 o 
   3   1   3     4108.23     3987.93     57.76 o 
   5   1   3     2703.63     2632.20    107.01 o 
   7   1   3     1700.32     1677.49     63.72 o 
   9   1   3      793.39      770.97     27.77 o 
  11   1   3      353.11      365.36     18.48 o 
  13   1   3      132.60      107.83     21.24 o 
  15   1   3        8.13       37.58     21.24 o 
 -16   2   3      175.38      214.02     32.67 o 
 -14   2   3      254.65      308.77     32.67 o 
 -12   2   3      210.46      191.15     24.51 o 
 -10   2   3     1872.54     1916.36     60.45 o 
  -8   2   3      967.53      902.97     17.60 o 
  -6   2   3     4415.18     4701.40     55.39 o 
  -4   2   3     5181.60     5472.97    109.46 o 
  -2   2   3    10443.02    10669.76    138.50 o 
   0   2   3     1485.39     1447.83     31.86 o 
   2   2   3      351.05      323.08     44.11 o 
   4   2   3     7221.17     7028.20     97.02 o 
   6   2   3     4212.34     3941.13     61.19 o 
   8   2   3     1391.83     1328.94     29.97 o 
  10   2   3      370.79      320.49     27.77 o 
  12   2   3      503.71      509.72     34.31 o 
  14   2   3       43.51       34.31     21.24 o 
 -17   3   3        8.16       19.60     24.51 o 
 -15   3   3        3.37        1.63     21.24 o 
 -13   3   3      141.61      132.33     24.51 o 
 -11   3   3       53.97       31.04     16.34 o 
  -9   3   3       34.16       47.90     10.21 o 
  -7   3   3      880.11      821.86     23.49 o 
  -5   3   3      471.76      457.93     16.05 o 
  -3   3   3     6623.08     6509.44     92.99 o 
  -1   3   3      103.24       80.28      9.96 o 
   1   3   3      900.84      787.75     14.76 o 
   3   3   3      673.66      724.95     14.76 o 
   5   3   3     1012.00     1030.20     23.49 o 
   7   3   3      748.94      678.36     19.99 o 
   9   3   3      142.29      168.27     19.60 o 
  11   3   3       12.72        4.90     16.34 o 
  13   3   3       12.41       13.07     19.60 o 
  15   3   3       10.44       22.87     24.51 o 
 -16   4   3       69.88       66.98     29.41 o 
 -14   4   3       92.57       68.62     24.51 o 
 -12   4   3      242.78      220.55     29.41 o 
 -10   4   3       62.76       63.72     17.97 o 
  -8   4   3      601.42      659.39     22.76 o 
  -6   4   3      206.56      160.68     13.25 o 
  -4   4   3     2224.04     2262.21     42.70 o 
  -2   4   3        2.86       -2.68      3.60 o 
   0   4   3      323.58      299.23      9.57 o 
   2   4   3     1642.18     1749.39     26.68 o 
   4   4   3     1340.53     1257.90     21.65 o 
   6   4   3     1917.02     1898.82     29.74 o 
   8   4   3        0.79       -3.27     13.07 o 
  10   4   3       98.70      104.56     21.24 o 
  12   4   3       25.68        6.53     17.97 o 
  14   4   3       20.87       35.94     22.87 o 
 -15   5   3      173.27      160.10     32.67 o 
 -13   5   3      286.26      245.06     32.67 o 
 -11   5   3      637.76      630.62     40.84 o 
  -9   5   3      130.88      121.85     13.72 o 
  -7   5   3      819.94      789.31     25.82 o 
  -5   5   3     5487.44     5445.52    131.51 o 
  -3   5   3       34.00       19.60      7.44 o 
  -1   5   3     4972.22     4583.50     57.06 o 
   1   5   3     1950.41     2083.83     31.40 o 
   3   5   3     4390.83     4298.44     55.02 o 
   5   5   3     1708.71     1627.95     40.03 o 
   7   5   3     2031.02     2069.93     63.72 o 
   9   5   3      233.29      243.42     26.14 o 
  11   5   3       28.55       40.84     21.24 o 
  13   5   3      124.96      184.61     29.41 o 
 -14   6   3        2.14        0.00     24.51 o 
 -12   6   3      219.14      267.93     34.31 o 
 -10   6   3      296.47      269.56     31.04 o 
  -8   6   3     1639.07     1704.43     42.70 o 
  -6   6   3       48.26       79.38     21.24 o 
  -4   6   3     1541.73     1512.11     66.17 o 
  -2   6   3     1453.70     1453.64     34.06 o 
   0   6   3     2007.77     1875.14     30.74 o 
   2   6   3      777.07      777.38     20.09 o 
   4   6   3      143.92      162.84     13.89 o 
   6   6   3     1220.48     1382.13     50.65 o 
   8   6   3       17.48       -6.53     16.34 o 
  10   6   3      151.45      179.71     27.77 o 
  12   6   3       80.58       71.88     26.14 o 
 -13   7   3       55.46       58.81     29.41 o 
 -11   7   3       31.13       49.01     24.51 o 
  -9   7   3       13.75       -6.53     17.97 o 
  -7   7   3       13.28       -3.18     17.15 o 
  -5   7   3      157.45      155.24     14.88 o 
  -3   7   3       68.58       50.16     10.93 o 
  -1   7   3      496.56      457.65     20.79 o 
   1   7   3      268.68      239.03     22.87 o 
   3   7   3       31.81       16.43      9.77 o 
   5   7   3       78.32       58.81     17.97 o 
   7   7   3        3.21        8.17     16.34 o 
   9   7   3        0.11       -4.90     17.97 o 
  11   7   3        5.61       39.21     24.51 o 
 -12   8   3       27.44       31.04     26.14 o 
 -10   8   3      314.00      328.38     39.21 o 
  -8   8   3       68.57       61.31     15.31 o 
  -6   8   3      356.01      354.06     21.86 o 
  -4   8   3       60.93       43.02     12.09 o 
  -2   8   3      716.28      668.25     27.13 o 
   0   8   3      574.52      537.49     32.67 o 
   2   8   3      382.85      418.23     29.41 o 
   4   8   3      543.03      602.98     25.34 o 
   6   8   3        9.29       -3.27     16.34 o 
   8   8   3      134.02      122.53     24.51 o 
  10   8   3       54.74       37.58     26.14 o 
  -9   9   3      187.29      158.47     31.04 o 
  -7   9   3      247.71      254.00     22.76 o 
  -5   9   3      240.00      214.09     19.99 o 
  -3   9   3      506.55      524.42     34.31 o 
  -1   9   3      296.43      320.21     29.41 o 
   1   9   3      817.17      896.91     44.11 o 
   3   9   3      137.96      125.80     21.24 o 
   7   9   3      180.86      223.82     34.31 o 
  -4  10   3       48.22       57.18     19.60 o 
  -2  10   3      179.32      222.19     29.41 o 
   0  10   3       41.09       55.55     19.60 o 
   2  10   3        2.41        4.90     16.34 o 
 -12   0   4      800.39     1071.72     44.11 o 
 -10   0   4     1141.19     1199.15     42.48 o 
  -8   0   4    45721.60    46009.67    579.34 o 
  -6   0   4    15027.69    16072.04    207.34 o 
  -4   0   4      138.63      163.37     11.44 o 
  -2   0   4     3718.47     3502.70     71.88 o 
   0   0   4     4921.14     5231.18    102.92 o 
   2   0   4    24877.97    25169.12    450.91 o 
   4   0   4     1174.52     1254.70     35.94 o 
   6   0   4     4179.46     4002.62     89.85 o 
   8   0   4     1273.39     1034.15     37.58 o 
  10   0   4     1078.44     1267.77     45.74 o 
  12   0   4      169.64      169.91     22.87 o 
  14   0   4       97.77      112.73     24.51 o 
 -15   1   4      177.33      182.98     27.77 o 
 -13   1   4        6.16        3.27     14.70 o 
 -11   1   4      257.98      238.04     23.69 o 
  -9   1   4     5220.30     5543.47     66.80 o 
  -7   1   4    10103.57    11062.13    120.36 o 
  -5   1   4     6597.22     6296.39     71.32 o 
  -3   1   4     1941.50     2171.91     43.29 o 
  -1   1   4    26386.24    28018.05    352.91 o 
   1   1   4     1385.80     1315.88     31.04 o 
   3   1   4     6855.55     6830.97     94.73 o 
   5   1   4     8880.91     8741.14    120.72 o 
   7   1   4      336.26      392.90     16.05 o 
   9   1   4      451.00      461.77     18.48 o 
  11   1   4       57.10       30.84     17.15 o 
  13   1   4       40.34       16.34     17.97 o 
  15   1   4       41.21       68.62     26.14 o 
 -16   2   4        8.28        0.00     19.60 o 
 -14   2   4        9.61       31.04     19.60 o 
 -12   2   4        0.62      -14.70     13.07 o 
 -10   2   4     1199.60     1229.70     33.49 o 
  -8   2   4      438.43      437.40     11.96 o 
  -6   2   4     2136.94     2108.53     28.75 o 
  -4   2   4      759.60     1005.14     21.86 o 
  -2   2   4      137.96       95.14     10.62 o 
   0   2   4    12714.94    13757.65    179.01 o 
   2   2   4      185.20      167.56      9.24 o 
   4   2   4      203.04      293.91     12.09 o 
   6   2   4     1664.05     1720.40     34.06 o 
   8   2   4      171.98      203.69     30.22 o 
  10   2   4      152.79       94.83     12.09 o 
  12   2   4       61.93      101.29     22.87 o 
  14   2   4        4.33      -24.51     19.60 o 
 -17   3   4       79.99       94.76     29.41 o 
 -15   3   4      229.01      223.82     31.04 o 
 -13   3   4      542.15      512.99     39.21 o 
 -11   3   4      183.52      227.09     26.14 o 
  -9   3   4     3054.72     2975.49     68.62 o 
  -7   3   4     6407.45     6195.39     99.66 o 
  -5   3   4      741.07      888.94     27.77 o 
  -3   3   4    14316.74    14492.71    219.74 o 
  -1   3   4     2658.45     2885.11     37.16 o 
   1   3   4     8346.30     8123.81     91.42 o 
   3   3   4      861.17      886.08     57.18 o 
   5   3   4     1024.49     1082.87     25.34 o 
   7   3   4     1829.98     1783.26     46.56 o 
   9   3   4      180.29      197.68     22.87 o 
  11   3   4      427.84      459.08     32.67 o 
  13   3   4      100.33       96.39     24.51 o 
 -16   4   4       91.13       21.24     27.77 o 
 -14   4   4      276.31      254.86     35.94 o 
 -12   4   4      433.58      387.19     34.31 o 
 -10   4   4     1343.93     1354.33     36.05 o 
  -8   4   4      994.78     1138.98     30.47 o 
  -6   4   4    12324.18    12299.33    170.93 o 
  -4   4   4     2697.00     2537.14     46.69 o 
  -2   4   4     1819.02     1613.70     24.27 o 
   0   4   4     7251.86     7378.96     84.76 o 
   2   4   4      688.13      694.04     15.70 o 
   4   4   4     3341.92     2986.35     57.35 o 
   6   4   4     1799.99     1681.35     28.54 o 
   8   4   4     1405.12     1365.79     50.65 o 
  10   4   4      233.65      272.83     26.14 o 
  12   4   4       34.30       27.77     19.60 o 
  14   4   4       86.93       98.02     27.77 o 
 -15   5   4        2.00       -1.63     22.87 o 
 -13   5   4       28.54        8.17     22.87 o 
 -11   5   4        0.94      -11.44     16.34 o 
  -9   5   4      941.26      936.36     30.21 o 
  -7   5   4      533.97      507.45     21.16 o 
  -5   5   4        0.93       17.29     52.28 o 
  -3   5   4      542.45      525.87     22.06 o 
  -1   5   4        0.83        5.61      4.53 o 
   1   5   4     1171.98     1128.32     21.82 o 
   3   5   4      711.84      745.54     17.92 o 
   5   5   4      498.12      552.97     20.19 o 
   7   5   4      765.42      679.63     35.94 o 
   9   5   4        0.49      -13.07     16.34 o 
  11   5   4        8.32        8.17     19.60 o 
  13   5   4        6.18        0.00     21.24 o 
 -14   6   4      156.97      151.94     31.04 o 
 -12   6   4      146.72      145.40     31.04 o 
 -10   6   4       11.32       26.84     11.76 o 
  -8   6   4      358.53      313.39     47.38 o 
  -6   6   4       45.35       48.89     10.93 o 
  -4   6   4     1211.34     1177.55     48.19 o 
  -2   6   4      848.41      852.07     25.34 o 
   0   6   4      336.83      294.95     12.80 o 
   2   6   4      347.67      308.09     13.14 o 
   4   6   4      131.55      134.15     21.24 o 
   6   6   4        2.35       -3.27     14.70 o 
   8   6   4      124.13      150.30     22.87 o 
  10   6   4       86.42       76.78     22.87 o 
  12   6   4       61.98       80.05     26.14 o 
 -13   7   4       68.43      129.06     31.04 o 
 -11   7   4      391.74      455.81     40.84 o 
  -9   7   4      215.35      242.94     20.70 o 
  -7   7   4      482.56      515.62     24.66 o 
  -5   7   4      102.42      111.25     14.41 o 
  -3   7   4     1006.41      945.25     34.31 o 
  -1   7   4     3613.28     3582.49     65.26 o 
   1   7   4     1164.34     1121.18     31.04 o 
   3   7   4      252.55      307.46     17.21 o 
   5   7   4      473.52      477.05     32.67 o 
   7   7   4       36.60       50.65     21.24 o 
   9   7   4      226.78      249.96     32.67 o 
  11   7   4      171.90      178.08     32.67 o 
 -12   8   4       51.20       66.98     29.41 o 
 -10   8   4       27.43       32.67     24.51 o 
  -8   8   4       80.73       55.99     14.88 o 
  -6   8   4       30.30       33.24     23.69 o 
  -4   8   4      372.04      396.75     22.33 o 
  -2   8   4      577.68      556.72     24.82 o 
   0   8   4      661.36      535.86     32.67 o 
   2   8   4      368.90      380.66     27.77 o 
   4   8   4       94.72      120.90     21.24 o 
   6   8   4      105.18      114.36     24.51 o 
   8   8   4      188.08      200.95     29.41 o 
  -9   9   4       67.36       53.91     26.14 o 
  -7   9   4        0.20        1.77     13.72 o 
  -5   9   4        0.99       -6.53     11.76 o 
  -3   9   4       26.26       22.87     17.97 o 
  -1   9   4        7.18        3.27     14.70 o 
   1   9   4        4.76        4.90     14.70 o 
   3   9   4       26.46       32.67     17.97 o 
   7   9   4        3.04       27.77     22.87 o 
  -6  10   4      125.41      147.18     20.42 o 
  -4  10   4       64.10       66.98     21.24 o 
  -2  10   4       54.69       75.15     22.87 o 
   0  10   4       76.56       58.81     19.60 o 
   2  10   4       68.02       60.45     19.60 o 
 -15   1   5       38.72       34.31     19.60 o 
 -13   1   5       95.08      101.29     21.24 o 
 -11   1   5      953.25      918.15     42.48 o 
  -9   1   5     1171.81     1131.22     21.32 o 
  -7   1   5     2211.23     2168.19     28.06 o 
  -5   1   5      413.21      387.55     18.40 o 
  -3   1   5     1267.67     1207.89     25.32 o 
  -1   1   5     4052.03     4072.51     60.57 o 
   1   1   5    22563.85    23186.43    295.16 o 
   3   1   5     6871.91     7361.19    102.81 o 
   5   1   5       58.28       53.10      8.09 o 
   7   1   5      547.82      587.00     20.19 o 
   9   1   5      813.56      742.35     23.66 o 
  11   1   5       78.18       94.39     13.89 o 
  13   1   5        0.75        0.00     17.97 o 
 -16   2   5      138.92       88.22     26.14 o 
 -14   2   5      417.51      496.65     37.58 o 
 -12   2   5      155.57      150.30     22.87 o 
 -10   2   5     1613.00     1734.08     36.90 o 
  -8   2   5     2618.76     2539.28     35.76 o 
  -6   2   5     1504.38     1604.32     24.20 o 
  -4   2   5     4955.10     4918.65     69.05 o 
  -2   2   5     3432.72     3478.57     52.80 o 
   0   2   5     4548.03     4344.54     64.57 o 
   2   2   5     2148.33     2249.65    115.18 o 
   4   2   5     5906.32     5608.19     83.18 o 
   6   2   5     1480.25     1303.42     53.91 o 
   8   2   5     1109.00     1190.56     30.60 o 
  10   2   5      246.21      247.22     16.05 o 
  12   2   5       23.03       22.87     17.97 o 
  14   2   5       11.14       14.70     19.60 o 
 -17   3   5        1.94       -1.63     24.51 o 
 -15   3   5       44.63       57.18     22.87 o 
 -13   3   5      173.23      155.20     26.14 o 
 -11   3   5      342.05      380.18     19.23 o 
  -9   3   5      190.06      191.38     14.13 o 
  -7   3   5     2004.03     2104.58     92.31 o 
  -5   3   5      854.78      806.30     14.45 o 
  -3   3   5     2495.69     2397.70     38.07 o 
  -1   3   5      953.54     1013.46     18.51 o 
   1   3   5       53.31       16.52      5.10 o 
   3   3   5      871.66      890.97     22.87 o 
   5   3   5      401.33      360.30     15.56 o 
   7   3   5      431.93      439.69     19.03 o 
   9   3   5       50.75       43.81     14.70 o 
  11   3   5        1.13        9.80     17.97 o 
  13   3   5        2.76        6.53     17.97 o 
 -16   4   5       75.48      115.99     29.41 o 
 -14   4   5        3.87       22.87     21.24 o 
 -12   4   5      122.91      173.17     26.14 o 
 -10   4   5       26.38       18.33     10.62 o 
  -8   4   5      255.68      283.46     16.48 o 
  -6   4   5       55.00       47.59     12.25 o 
  -4   4   5      576.20      584.34     23.36 o 
  -2   4   5     4830.00     4934.66     68.73 o 
   0   4   5      216.10      260.49      9.84 o 
   2   4   5     1864.05     1778.68     29.14 o 
   4   4   5       20.85       10.89      5.66 o 
   6   4   5      587.70      596.93     20.70 o 
   8   4   5       94.61       81.69     17.97 o 
  10   4   5       71.37       66.98     19.60 o 
  12   4   5       17.14        6.53     19.60 o 
 -15   5   5      107.67       78.42     27.77 o 
 -13   5   5      314.50      361.05     37.58 o 
 -11   5   5      238.48      241.72     18.41 o 
  -9   5   5     1018.24     1141.47     33.71 o 
  -7   5   5       13.09       11.84      9.03 o 
  -5   5   5     5509.69     5129.30    120.90 o 
  -3   5   5     1806.75     1880.05     40.38 o 
  -1   5   5     3283.58     3255.89     44.88 o 
   1   5   5     3172.68     3209.81     45.13 o 
   3   5   5     2656.70     2503.93     46.78 o 
   5   5   5      491.83      511.43     19.60 o 
   7   5   5      242.00      253.23     24.51 o 
   9   5   5      582.87      627.35     39.21 o 
  11   5   5       23.71       16.34     19.60 o 
 -14   6   5       14.53        4.90     22.87 o 
 -12   6   5      267.35      369.22     37.58 o 
 -10   6   5      260.50      203.78     18.79 o 
  -8   6   5     1340.59     1309.64     37.21 o 
  -6   6   5      466.07      443.13     21.86 o 
  -4   6   5      342.06      336.05     22.06 o 
  -2   6   5     1529.76     1572.39     37.53 o 
   0   6   5      160.96      199.43     10.81 o 
   2   6   5     2444.70     2568.59     86.73 o 
   4   6   5      172.24      143.50     13.25 o 
   6   6   5      164.43      176.44     22.87 o 
   8   6   5       55.09       78.42     21.24 o 
  10   6   5      115.89      140.50     27.77 o 
 -13   7   5        2.09        8.17     22.87 o 
 -11   7   5        0.70        4.77     13.29 o 
  -9   7   5      147.06      151.43     21.24 o 
  -7   7   5       23.03       33.27     14.70 o 
  -5   7   5      325.21      329.62     19.99 o 
  -3   7   5      283.82      280.32     18.48 o 
  -1   7   5       69.92       85.22     12.55 o 
   1   7   5       18.77        6.13      9.03 o 
   3   7   5        9.29        4.25      8.61 o 
   5   7   5        3.23      -22.06     14.70 o 
   7   7   5       48.49       26.14     19.60 o 
   9   7   5       22.83       29.41     22.87 o 
 -12   8   5        0.72       -4.90     24.51 o 
 -10   8   5      299.54      330.50     24.66 o 
  -8   8   5      158.86      127.07     17.66 o 
  -6   8   5      209.05      185.96     18.83 o 
  -4   8   5      239.37      241.76     19.54 o 
  -2   8   5      324.87      273.55     19.54 o 
   0   8   5      831.93      834.83     40.84 o 
   2   8   5       62.51       58.81     17.97 o 
   4   8   5      350.86      401.90     32.67 o 
   6   8   5       52.76       35.94     21.24 o 
   8   8   5       39.87       44.11     22.87 o 
  -9   9   5       36.63       53.23     17.66 o 
  -7   9   5      422.88      394.42     26.96 o 
  -5   9   5      318.78      314.46     23.02 o 
  -3   9   5      491.22      475.41     34.31 o 
  -1   9   5      121.64      101.29     21.24 o 
   1   9   5      361.90      431.30     34.31 o 
   3   9   5      293.77      290.80     29.41 o 
   7   9   5       81.54      114.36     26.14 o 
  -6  10   5       80.81       69.33     18.05 o 
  -4  10   5       93.81      112.73     24.51 o 
  -2  10   5       33.62       31.04     19.60 o 
   0  10   5       43.65       50.65     19.60 o 
   2  10   5        3.65      -17.97     16.34 o 
 -12   0   6     7589.39     7310.91    160.10 o 
 -10   0   6     5985.85     5967.99    130.70 o 
  -8   0   6     1588.20     1636.09     40.03 o 
  -6   0   6     6091.62     5546.49    115.99 o 
  -4   0   6      204.77      214.02     16.34 o 
  -2   0   6     6900.69     6825.69    137.23 o 
   0   0   6     3577.85     4043.46     86.59 o 
   2   0   6    23455.37    23558.27    428.04 o 
   4   0   6     1195.42     1083.16     37.58 o 
   6   0   6      889.23      985.13     37.58 o 
   8   0   6      868.93      702.50     32.67 o 
  10   0   6      395.10      383.92     29.41 o 
  12   0   6      441.13      545.66     37.58 o 
  14   0   6      114.96      111.09     24.51 o 
 -15   1   6       94.98       94.76     21.24 o 
 -13   1   6      852.24     1078.26     49.01 o 
 -11   1   6     1995.06     1826.50     60.45 o 
  -9   1   6     3841.04     3635.75     53.70 o 
  -7   1   6      440.08      453.52     20.25 o 
  -5   1   6     8417.26     8691.35    120.08 o 
  -3   1   6        7.33       13.07      8.17 o 
  -1   1   6     8054.76     8174.65    113.14 o 
   1   1   6    10986.50    11107.20    149.60 o 
   3   1   6      144.20      205.71     17.97 o 
   5   1   6     2798.50     2839.85     50.24 o 
   7   1   6      124.54       87.41     10.40 o 
   9   1   6       55.00       88.34     12.71 o 
  11   1   6      171.45      136.43     18.79 o 
  13   1   6      158.19      138.87     26.14 o 
 -16   2   6        2.30      -26.14     19.60 o 
 -14   2   6       33.13       53.91     21.24 o 
 -12   2   6      155.00      112.73     21.24 o 
 -10   2   6      728.58      675.69     22.33 o 
  -8   2   6      213.78      220.93      9.72 o 
  -6   2   6        0.90       15.28      7.45 o 
  -4   2   6     2611.18     2350.29     32.64 o 
  -2   2   6     2140.47     2209.71     38.38 o 
   0   2   6      291.56      197.35     18.79 o 
   2   2   6     1010.03     1129.08     53.91 o 
   4   2   6      236.17      247.21     17.15 o 
   6   2   6       23.61       16.97      7.44 o 
   8   2   6       75.43       96.13     12.09 o 
  10   2   6       89.68       64.81     13.89 o 
  12   2   6        1.64       -8.17     16.34 o 
 -17   3   6       93.24       57.18     29.41 o 
 -15   3   6      183.38      202.58     31.04 o 
 -13   3   6      609.22      563.63     42.48 o 
 -11   3   6     1443.06     1539.12     37.29 o 
  -9   3   6      624.46      690.33     48.19 o 
  -7   3   6     4668.63     4340.07     71.37 o 
  -5   3   6      724.72      764.65     23.86 o 
  -3   3   6    13860.91    14523.75    157.66 o 
  -1   3   6     2363.74     2477.54     42.76 o 
   1   3   6       11.94       37.13     13.89 o 
   3   3   6     2751.73     2664.09     46.78 o 
   5   3   6     1060.72     1077.09     27.13 o 
   7   3   6     1456.08     1525.16     42.48 o 
   9   3   6      186.09      141.32     14.41 o 
  11   3   6      106.20      106.19     22.87 o 
  13   3   6       89.49       65.35     22.87 o 
 -16   4   6       34.70      -11.44     22.87 o 
 -14   4   6      439.52      496.65     44.11 o 
 -12   4   6      804.97      981.87     52.28 o 
 -10   4   6     2688.25     2638.71     53.71 o 
  -8   4   6      128.76      132.83     11.76 o 
  -6   4   6     2144.29     2191.78     80.05 o 
  -4   4   6     9081.49     8936.91    101.98 o 
  -2   4   6      389.68      332.34     21.40 o 
   0   4   6     3257.71     3114.57     43.39 o 
   2   4   6     2591.97     2631.07     69.43 o 
   4   4   6     2262.53     2140.19     41.59 o 
   6   4   6      811.93      727.73     24.18 o 
   8   4   6      368.40      338.18     27.77 o 
  10   4   6      266.64      264.66     29.41 o 
  12   4   6       45.05       44.11     21.24 o 
 -15   5   6        1.74      -22.87     24.51 o 
 -13   5   6       69.40       37.58     24.51 o 
 -11   5   6      174.71      179.20     16.87 o 
  -9   5   6      219.76      239.23     20.42 o 
  -7   5   6      615.56      538.79     21.98 o 
  -5   5   6      295.54      311.37     17.66 o 
  -3   5   6      393.45      370.85     18.38 o 
  -1   5   6      611.45      660.42     16.78 o 
   1   5   6     1456.76     1361.30     26.16 o 
   3   5   6     2134.45     2044.79     44.05 o 
   5   5   6        3.11       -9.36      6.24 o 
   7   5   6        0.63       -4.90     13.07 o 
   9   5   6        4.67       -9.80     14.70 o 
  11   5   6       28.49       22.87     22.87 o 
 -14   6   6       10.18      -26.14     22.87 o 
 -12   6   6      247.14      245.87     20.79 o 
 -10   6   6        3.40        0.65     10.87 o 
  -8   6   6      291.35      284.14     19.99 o 
  -6   6   6      453.24      438.05     21.16 o 
  -4   6   6      810.89      734.74     50.65 o 
  -2   6   6      329.46      351.67     19.60 o 
   0   6   6      150.26      151.71     14.30 o 
   2   6   6       13.32       11.37      6.88 o 
   4   6   6       86.08       79.64     11.55 o 
   6   6   6      277.37      315.31     27.77 o 
   8   6   6      342.95      276.10     29.41 o 
  10   6   6        7.78        0.00     19.60 o 
 -13   7   6        2.54       22.87     26.14 o 
 -11   7   6      144.16      185.70     39.21 o 
  -9   7   6      377.00      388.88     23.49 o 
  -7   7   6      614.74      663.25     28.14 o 
  -5   7   6     1327.89     1308.94     37.42 o 
  -3   7   6      589.88      586.21     24.18 o 
  -1   7   6      740.74      769.80     35.94 o 
   1   7   6      560.80      532.09     23.69 o 
   3   7   6      155.19      177.18     19.60 o 
   5   7   6      567.82      643.69     37.58 o 
   7   7   6      224.99      258.13     29.41 o 
   9   7   6       46.73       31.04     22.87 o 
 -12   8   6       41.73       40.84     27.77 o 
 -10   8   6        1.90       16.70     15.31 o 
  -8   8   6      210.88      224.05     21.16 o 
  -6   8   6      383.25      383.55     32.67 o 
  -4   8   6      690.36      668.21     33.49 o 
  -2   8   6      142.21      155.89     16.72 o 
   0   8   6      140.68      127.43     21.24 o 
   2   8   6      328.42      359.42     31.04 o 
   4   8   6      247.37      310.41     31.04 o 
   6   8   6       30.79       44.11     21.24 o 
   8   8   6       78.40       68.62     24.51 o 
  -9   9   6       31.44       36.84     16.02 o 
  -7   9   6        0.28      -16.34     13.59 o 
  -5   9   6       54.30       31.29     14.88 o 
  -3   9   6        1.14      -17.97     14.70 o 
  -1   9   6        9.11       16.34     16.34 o 
   1   9   6        0.03       -8.17     14.70 o 
   3   9   6        0.02       -9.80     16.34 o 
  -6  10   6      108.02      139.03     24.51 o 
  -4  10   6       62.98       80.05     24.51 o 
  -2  10   6       39.18       45.74     19.60 o 
   0  10   6       33.84       42.48     21.24 o 
   2  10   6       80.20       53.91     21.24 o 
 -13   1   7       90.31      137.23     24.51 o 
 -11   1   7      862.54      914.88     42.48 o 
  -9   1   7      811.48      786.64     18.24 o 
  -7   1   7     2114.65     2153.07     38.69 o 
  -5   1   7     2582.59     2561.31     49.83 o 
  -3   1   7     3997.58     4007.52     84.95 o 
  -1   1   7     4770.42     5202.94     89.85 o 
   1   1   7     2847.43     2829.91     56.36 o 
   3   1   7     3130.67     3287.26     55.45 o 
   5   1   7      601.91      598.39     20.79 o 
   7   1   7       41.41       55.59     10.40 o 
   9   1   7       12.04       19.86     26.14 o 
  11   1   7       92.53      111.85     24.51 o 
  13   1   7       46.46       49.56     15.56 o 
 -16   2   7      101.56       84.95     26.14 o 
 -14   2   7      452.93      498.29     40.84 o 
 -12   2   7      499.26      562.00     37.58 o 
 -10   2   7      473.89      466.94     22.87 o 
  -8   2   7     3306.48     3301.50     45.27 o 
  -6   2   7      634.69      610.87     15.05 o 
  -4   2   7     3683.54     3579.69     56.76 o 
  -2   2   7     6103.29     6541.28     94.54 o 
   0   2   7     6549.62     6863.05     99.80 o 
   2   2   7      311.88      267.68     13.86 o 
   4   2   7     2711.67     2683.01     49.67 o 
   6   2   7     1750.15     1748.19     55.55 o 
   8   2   7       17.20       23.24     18.79 o 
  10   2   7        9.18       12.45     12.09 o 
  12   2   7      122.42      102.92     24.51 o 
 -17   3   7        5.65      -32.67     22.87 o 
 -15   3   7       72.86       81.69     26.14 o 
 -13   3   7       32.91       27.77     19.60 o 
 -11   3   7      799.88      814.03     34.31 o 
  -9   3   7        1.75        8.64      7.84 o 
  -7   3   7      167.91      179.73     15.52 o 
  -5   3   7      169.85      173.23     13.85 o 
  -3   3   7      547.88      502.31     13.66 o 
  -1   3   7     1074.24      972.82     35.13 o 
   1   3   7       30.29       29.41      9.80 o 
   3   3   7      558.46      597.34     20.19 o 
   5   3   7       88.12       83.04     12.25 o 
   7   3   7      120.95      152.64     13.72 o 
   9   3   7        0.62      -12.16     10.21 o 
  11   3   7       13.98       52.28     21.24 o 
 -16   4   7       26.74        8.17     26.14 o 
 -14   4   7       71.07       57.18     24.51 o 
 -12   4   7       50.75      119.26     24.51 o 
 -10   4   7       21.61       16.52      9.65 o 
  -8   4   7        1.03       -2.26      7.44 o 
  -6   4   7     2468.96     2436.72     50.65 o 
  -4   4   7      421.80      448.45     13.37 o 
  -2   4   7     4020.04     3825.65     51.38 o 
   0   4   7        1.44        2.67      5.50 o 
   2   4   7       89.15      110.07     10.40 o 
   4   4   7      275.76      292.83     18.79 o 
   6   4   7      425.01      402.85     19.64 o 
   8   4   7       75.86       68.62     19.60 o 
  10   4   7        2.81      -24.51     17.97 o 
  12   4   7        5.09       26.14     22.87 o 
 -15   5   7       24.83      -17.97     22.87 o 
 -13   5   7      596.17      615.91     47.38 o 
 -11   5   7      100.99      125.47     19.60 o 
  -9   5   7      805.41      896.88     71.07 o 
  -7   5   7      485.85      475.72     21.98 o 
  -5   5   7     3348.54     3114.23     66.98 o 
  -3   5   7     4156.59     4264.93     75.06 o 
  -1   5   7     1670.85     1683.36     30.27 o 
   1   5   7     1023.23     1077.87     23.73 o 
   3   5   7      207.15      200.59     11.92 o 
   5   5   7     1056.38     1079.41     24.83 o 
   7   5   7      150.13      129.06     22.87 o 
   9   5   7      167.21      194.41     27.77 o 
  11   5   7       42.14        9.80     21.24 o 
 -14   6   7       34.45        9.80     22.87 o 
 -12   6   7      124.68      132.44     20.42 o 
 -10   6   7      457.46      488.52     25.90 o 
  -8   6   7      566.78      529.69     24.71 o 
  -6   6   7      969.97      998.49     32.10 o 
  -4   6   7       67.14       66.03     14.70 o 
  -2   6   7     2339.61     2265.97     49.63 o 
   0   6   7      552.55      526.98     17.27 o 
   2   6   7      208.11      215.32     15.32 o 
   4   6   7      203.64      224.64     16.72 o 
   6   6   7      260.40      287.54     27.77 o 
   8   6   7       79.03       49.01     21.24 o 
  10   6   7       34.20       53.91     22.87 o 
 -13   7   7       32.43        8.80     18.79 o 
 -11   7   7       28.79       25.39     14.49 o 
  -9   7   7      157.24      131.08     18.05 o 
  -7   7   7       49.90       33.57     12.55 o 
  -5   7   7       49.39       68.13     22.87 o 
  -3   7   7       30.11       18.66     13.07 o 
  -1   7   7        1.65       -3.27     10.21 o 
   1   7   7        6.77        5.63     10.21 o 
   3   7   7       58.48       61.67     13.25 o 
   5   7   7       34.61       44.11     19.60 o 
   7   7   7        5.39       31.04     21.24 o 
   9   7   7        8.73       11.44     21.24 o 
 -12   8   7        7.54        0.54     15.31 o 
 -10   8   7      125.02      106.26     18.83 o 
  -8   8   7      451.25      505.01     28.26 o 
  -6   8   7       99.02       89.80     18.79 o 
  -4   8   7      331.56      366.58     23.66 o 
  -2   8   7       61.70       37.72     12.55 o 
   0   8   7      486.65      496.65     34.31 o 
   2   8   7      130.63       89.85     19.60 o 
   4   8   7      113.38      137.23     24.51 o 
   6   8   7      112.04      115.99     26.14 o 
  -9   9   7       55.79       47.60     16.48 o 
  -7   9   7      298.15      287.23     24.18 o 
  -5   9   7      207.86      250.86     21.86 o 
  -3   9   7      233.61      189.59     22.87 o 
  -1   9   7      203.95      205.85     27.77 o 
   1   9   7      103.28      106.19     21.24 o 
   3   9   7      159.04      186.24     26.14 o 
  -6  10   7        7.00       23.11     15.68 o 
  -4  10   7       60.30       78.42     22.87 o 
  -2  10   7       34.97       34.31     21.24 o 
   0  10   7       38.54       47.38     21.24 o 
 -12   0   8      544.95      406.80     31.04 o 
 -10   0   8     2446.31     2586.18     71.88 o 
  -8   0   8      518.87      571.80     29.41 o 
  -6   0   8     7865.95     7359.92    151.94 o 
  -4   0   8     1391.53     1516.09     47.38 o 
  -2   0   8     9221.37     9620.99    189.51 o 
   0   0   8     1511.47     1570.01     47.38 o 
   2   0   8     6414.89     6449.93    137.23 o 
   4   0   8     2690.71     2558.41     68.62 o 
   6   0   8       33.23       39.21     13.07 o 
   8   0   8     1263.03     1391.93     52.28 o 
  10   0   8      613.84      524.42     35.94 o 
  12   0   8       75.90       80.05     24.51 o 
 -13   1   8      928.72      927.95     47.38 o 
 -11   1   8       82.23       70.25     17.97 o 
  -9   1   8     2313.18     2217.01     37.73 o 
  -7   1   8      133.69      112.31      9.34 o 
  -5   1   8     1716.47     1780.15     77.60 o 
  -3   1   8    11198.18    11320.17    155.30 o 
  -1   1   8      660.03      749.88     29.41 o 
   1   1   8     3638.00     3522.79     59.49 o 
   3   1   8        4.95       10.43      7.44 o 
   5   1   8      358.40      416.66     26.14 o 
   7   1   8      504.55      404.10     39.21 o 
   9   1   8      362.05      384.49     20.79 o 
  11   1   8       65.42       53.10     13.86 o 
 -16   2   8        5.27       60.45     26.14 o 
 -14   2   8        4.73        9.80     19.60 o 
 -12   2   8        1.90       16.34     16.34 o 
 -10   2   8       36.93       33.70     12.25 o 
  -8   2   8     2459.67     2191.46     34.80 o 
  -6   2   8      239.11      211.95     17.97 o 
  -4   2   8        6.73        1.27      5.10 o 
  -2   2   8     3893.85     4325.42     69.05 o 
   0   2   8      510.60      447.64     22.87 o 
   2   2   8     1013.73     1004.19     27.13 o 
   4   2   8      151.31      180.09     16.34 o 
   6   2   8       91.83       76.92     11.55 o 
   8   2   8       59.06       54.71     13.07 o 
  10   2   8       20.66       36.76     12.71 o 
  12   2   8       10.27        8.17     21.24 o 
 -17   3   8       66.40       70.25     27.77 o 
 -15   3   8      497.91      746.61     50.65 o 
 -13   3   8      307.87      333.28     34.31 o 
 -11   3   8      911.88      911.05     39.21 o 
  -9   3   8      281.72      291.24     16.02 o 
  -7   3   8     5322.05     5330.51     87.08 o 
  -5   3   8      955.62      957.44     20.33 o 
  -3   3   8      239.21      179.18     11.76 o 
  -1   3   8     5992.85     6084.07     92.07 o 
   1   3   8      280.02      308.28     16.05 o 
   3   3   8     1461.31     1461.07     34.60 o 
   5   3   8      888.31      806.99     25.97 o 
   7   3   8      443.09      439.15     21.35 o 
   9   3   8      179.35      179.27     16.72 o 
  11   3   8       81.38      124.16     26.14 o 
 -16   4   8       84.86       70.25     27.77 o 
 -14   4   8      631.08      625.72     47.38 o 
 -12   4   8      426.17      477.05     39.21 o 
 -10   4   8      625.20      618.11     24.71 o 
  -8   4   8     1210.94     1101.86     62.90 o 
  -6   4   8      272.18      310.55     17.66 o 
  -4   4   8     5501.84     5484.61     69.38 o 
  -2   4   8     2123.41     2172.07     35.29 o 
   0   4   8     1982.26     1930.45     40.84 o 
   2   4   8     1296.81     1175.41     30.47 o 
   4   4   8      509.71      522.36     21.86 o 
   6   4   8      606.96      617.31     24.82 o 
   8   4   8      259.15      312.04     31.04 o 
  10   4   8      201.77      205.85     29.41 o 
 -15   5   8       32.77       14.70     24.51 o 
 -13   5   8        4.45      -26.96     17.97 o 
 -11   5   8      145.47      141.54     16.87 o 
  -9   5   8        4.07        1.63     13.89 o 
  -7   5   8      670.19      612.59     30.22 o 
  -5   5   8       24.46       23.78     10.21 o 
  -3   5   8      450.97      418.30     21.86 o 
  -1   5   8     2549.45     2581.86     46.73 o 
   1   5   8       52.49       47.84      8.58 o 
   3   5   8       13.42       18.11      7.69 o 
   5   5   8        7.22       13.14      8.14 o 
   7   5   8       24.66      -22.06     14.70 o 
   9   5   8       40.29       58.81     22.87 o 
 -14   6   8        2.28       35.94     24.51 o 
 -12   6   8      235.62      188.58     19.60 o 
 -10   6   8      137.00      113.59     16.48 o 
  -8   6   8      139.35      132.96     16.05 o 
  -6   6   8      249.44      268.55     57.18 o 
  -4   6   8        3.71        9.08     10.21 o 
  -2   6   8        5.60       -5.96      9.77 o 
   0   6   8       10.31       13.69      7.61 o 
   2   6   8      452.08      460.71     21.35 o 
   4   6   8      559.12      540.49     23.66 o 
   6   6   8       19.67       11.44     16.34 o 
   8   6   8       34.28       98.02     24.51 o 
 -13   7   8       31.88       37.74     16.48 o 
 -11   7   8       75.19      132.66     19.23 o 
  -9   7   8     1235.04     1240.70     43.29 o 
  -7   7   8      545.70      582.23     47.38 o 
  -5   7   8      265.47      276.79     26.96 o 
  -3   7   8      111.11      135.84     16.05 o 
  -1   7   8      369.05      376.83     23.02 o 
   1   7   8      811.08      858.70     31.13 o 
   3   7   8      399.92      403.60     21.86 o 
   5   7   8      163.63      171.54     24.51 o 
   7   7   8      100.38      104.56     24.51 o 
 -12   8   8       94.87       88.34     18.83 o 
 -10   8   8       88.12       97.42     20.42 o 
  -8   8   8      303.51      319.29     35.94 o 
  -6   8   8      159.34      209.29     20.70 o 
  -4   8   8      149.16      141.17     17.88 o 
  -2   8   8      210.19      251.34     21.35 o 
   0   8   8      193.64      194.41     26.14 o 
   2   8   8      147.18      138.87     24.51 o 
   6   8   8       13.09        4.90     21.24 o 
  -9   9   8        9.88       12.49     17.97 o 
  -7   9   8       15.03       -4.15     14.49 o 
  -5   9   8        3.13        7.32     14.13 o 
  -3   9   8        3.66       -0.43     12.95 o 
  -1   9   8        4.76        6.53     17.97 o 
   1   9   8        0.12       -6.53     14.70 o 
  -4  10   8       65.61       65.35     22.87 o 
  -2  10   8       34.54       42.48     21.24 o 
 -13   1   9       32.15       47.38     17.97 o 
 -11   1   9      615.78      656.76     37.58 o 
  -9   1   9     1661.50     1629.95     29.60 o 
  -7   1   9     2147.64     2234.69     45.53 o 
  -5   1   9     3909.28     4150.33     69.28 o 
  -3   1   9      479.28      433.97     17.66 o 
  -1   1   9      971.42      938.75     25.97 o 
   1   1   9     2434.23     2454.79     47.32 o 
   3   1   9     1131.16     1193.04     31.75 o 
   5   1   9       32.42       26.14     10.40 o 
   7   1   9       16.66       32.29     12.09 o 
   9   1   9      222.69      235.72     31.04 o 
  11   1   9       74.99       61.26     15.02 o 
 -16   2   9      134.68      148.67     29.41 o 
 -14   2   9      303.16      310.41     34.31 o 
 -12   2   9      730.64      811.96     45.74 o 
 -10   2   9      128.85      122.28     17.15 o 
  -8   2   9     2320.70     2400.10     88.22 o 
  -6   2   9     2543.78     2465.05     38.30 o 
  -4   2   9     2971.15     3104.07     71.88 o 
  -2   2   9     1650.66     1765.01     37.65 o 
   0   2   9     3755.70     3762.51     63.41 o 
   2   2   9     1502.54     1491.50     35.22 o 
   4   2   9        7.36        8.60      8.61 o 
   6   2   9      187.26      227.28     21.24 o 
   8   2   9      317.13      269.33     19.03 o 
  10   2   9       99.29      144.64     17.33 o 
 -17   3   9        0.84       16.34     26.14 o 
 -15   3   9       99.50      111.09     29.41 o 
 -13   3   9      115.13       73.52     22.87 o 
 -11   3   9      217.66      240.61     31.04 o 
  -9   3   9        5.58        5.88     14.70 o 
  -7   3   9       98.79       87.82     11.38 o 
  -5   3   9     1699.22     1619.13     29.25 o 
  -3   3   9      610.11      597.46     19.94 o 
  -1   3   9      791.16      746.42     23.16 o 
   1   3   9        1.81       -4.78      7.44 o 
   3   3   9      145.92      134.55     13.25 o 
   5   3   9        2.22      -11.11      8.61 o 
   7   3   9       66.93      111.77     14.41 o 
   9   3   9       96.42       74.71     14.41 o 
  11   3   9       14.98       14.70     22.87 o 
 -16   4   9        6.41        6.53     26.14 o 
 -14   4   9       67.77      122.53     29.41 o 
 -12   4   9        0.46       -9.80     17.97 o 
 -10   4   9      631.16      648.36     25.90 o 
  -8   4   9       51.66       29.41     15.52 o 
  -6   4   9     1616.05     1615.66     40.90 o 
  -4   4   9      108.52      139.92     18.23 o 
  -2   4   9      279.63      287.23     31.26 o 
   0   4   9      422.47      426.61     22.06 o 
   2   4   9      129.24      149.63     26.14 o 
   4   4   9      146.23      132.22     14.41 o 
   6   4   9       47.57       28.59     12.71 o 
   8   4   9       36.40       19.60     19.60 o 
  10   4   9        1.00        4.90     19.60 o 
 -15   5   9        8.99       32.67     26.14 o 
 -13   5   9      281.54      339.81     40.84 o 
 -11   5   9      530.77      484.85     28.59 o 
  -9   5   9      563.84      568.19     25.51 o 
  -7   5   9     1241.64     1294.24     37.91 o 
  -5   5   9     1534.72     1502.22     40.90 o 
  -3   5   9     2184.55     2215.96    125.80 o 
  -1   5   9       18.91       10.99      6.92 o 
   1   5   9     1294.34     1341.89     29.02 o 
   3   5   9      374.82      329.13     15.58 o 
   5   5   9      206.19      227.58     14.09 o 
   7   5   9      125.61      150.30     26.14 o 
   9   5   9       80.89       60.45     22.87 o 
 -14   6   9      103.46      127.43     34.31 o 
 -12   6   9       17.71       24.14     19.60 o 
 -10   6   9      484.37      496.65     32.67 o 
  -8   6   9       79.83       57.11     14.13 o 
  -6   6   9     1419.86     1406.77     75.15 o 
  -4   6   9       84.72       97.76     14.88 o 
  -2   6   9       61.25       54.34     13.25 o 
   0   6   9      530.22      574.62     20.15 o 
   2   6   9      397.30      375.06     21.79 o 
   4   6   9      191.95      228.75     23.69 o 
   6   6   9       85.78      104.56     22.87 o 
   8   6   9       90.84       89.85     26.14 o 
 -13   7   9       23.86       10.97     15.68 o 
 -11   7   9       19.90       21.04     14.13 o 
  -9   7   9       17.37       30.25     14.81 o 
  -7   7   9        0.09      -15.85     10.57 o 
  -5   7   9        8.88        3.71     12.55 o 
  -3   7   9        9.40       16.10     11.76 o 
  -1   7   9      122.96      104.46     30.22 o 
   1   7   9       52.76       60.05     27.77 o 
   3   7   9        0.10       -5.72     10.40 o 
   5   7   9       12.25        4.90     17.97 o 
   7   7   9        4.58       21.24     19.60 o 
 -10   8   9       27.14       41.50     17.21 o 
  -8   8   9      485.17      523.76     30.47 o 
  -6   8   9       56.80       51.87     16.05 o 
  -4   8   9      121.05      114.84     17.21 o 
  -2   8   9       98.93       72.46     18.79 o 
   0   8   9      171.17      196.05     27.77 o 
   2   8   9      194.05      228.72     27.77 o 
  -7   9   9       78.86       64.12     18.38 o 
  -5   9   9      269.09      272.58     24.51 o 
  -3   9   9      110.14       96.39     18.38 o 
  -1   9   9       75.31       40.84     19.60 o 
   1   9   9       52.62       50.65     21.24 o 
 -12   0  10       55.44       22.87     14.70 o 
 -10   0  10     3100.64     2818.17     80.05 o 
  -8   0  10     1085.78     1145.24     45.74 o 
  -6   0  10     6552.69     6858.36    150.30 o 
  -4   0  10     1616.13     1713.77     55.55 o 
  -2   0  10     1631.45     1609.22     50.65 o 
   0   0  10     2801.57     2896.59     76.78 o 
   2   0  10      639.64      695.97     34.31 o 
   4   0  10     3697.83     3514.14     93.12 o 
   6   0  10      634.80      547.30     34.31 o 
   8   0  10      117.60      158.47     24.51 o 
  10   0  10      118.26       98.02     24.51 o 
 -13   1  10      424.77      359.42     32.67 o 
 -11   1  10       25.92       75.15     17.97 o 
  -9   1  10      379.68      371.79     14.86 o 
  -7   1  10     5582.50     5421.11    100.47 o 
  -5   1  10      138.27      143.77     19.60 o 
  -3   1  10     3161.12     3021.74     56.46 o 
  -1   1  10      149.84      147.93     13.25 o 
   1   1  10      474.76      548.00     21.95 o 
   3   1  10      298.85      210.21     35.94 o 
   5   1  10      831.87      850.21     29.44 o 
   7   1  10      350.35      312.61     20.19 o 
   9   1  10       25.19       34.52     13.25 o 
  11   1  10       15.11       16.34     15.02 o 
 -14   2  10        2.31       17.97     17.97 o 
 -12   2  10      205.89      194.41     26.14 o 
 -10   2  10       17.67       25.76     17.97 o 
  -8   2  10      399.52      386.34     18.83 o 
  -6   2  10      869.18      871.53     31.86 o 
  -4   2  10       26.29       25.49     11.44 o 
  -2   2  10      142.17      169.55     14.13 o 
   0   2  10       68.33       76.53     11.38 o 
   2   2  10     1070.62     1173.97     38.39 o 
   4   2  10       58.63       67.66     12.09 o 
   6   2  10        3.60       16.34     11.55 o 
   8   2  10        6.29        0.82     11.55 o 
  10   2  10        1.33      -12.84     12.09 o 
 -17   3  10       29.42       34.31     27.77 o 
 -15   3  10      296.28      344.72     40.84 o 
 -13   3  10      221.76      290.80     32.67 o 
 -11   3  10      996.48      992.46     31.37 o 
  -9   3  10      346.64      366.35     22.87 o 
  -7   3  10      197.50      208.28     16.48 o 
  -5   3  10     2859.72     2768.09     43.17 o 
  -3   3  10      238.66      222.13     14.49 o 
  -1   3  10     3324.49     3378.40     80.05 o 
   1   3  10      887.51      915.62     27.65 o 
   3   3  10      169.84      199.15     17.15 o 
   5   3  10      525.08      489.05     23.66 o 
   7   3  10      414.69      454.76     24.26 o 
   9   3  10       73.05       74.31     15.56 o 
 -16   4  10       60.09       93.12     32.67 o 
 -14   4  10      108.57       83.32     27.77 o 
 -12   4  10      736.52      686.16     47.38 o 
 -10   4  10      242.85      223.75     17.66 o 
  -8   4  10      967.80      889.93     31.38 o 
  -6   4  10      503.81      488.73     23.02 o 
  -4   4  10     3401.97     3308.98     89.85 o 
  -2   4  10     1668.38     1802.19     33.87 o 
   0   4  10      206.24      240.16     21.24 o 
   2   4  10      922.63      885.85     35.13 o 
   4   4  10      428.09      399.27     21.35 o 
   6   4  10      388.35      400.93     22.50 o 
   8   4  10       91.90       93.12     24.51 o 
 -15   5  10       29.14       50.65     29.41 o 
 -13   5  10       33.10       68.62     27.77 o 
 -11   5  10      114.47       81.05     15.68 o 
  -9   5  10       47.07       55.55     13.59 o 
  -7   5  10      618.08      590.37     26.98 o 
  -5   5  10     1375.83     1414.80     55.55 o 
  -3   5  10       16.76       13.97     11.38 o 
  -1   5  10       11.56       18.11      8.07 o 
   1   5  10       62.92       61.29     12.25 o 
   3   5  10       69.57       78.48     10.90 o 
   5   5  10       80.91       70.12     15.02 o 
   7   5  10        4.14      -11.44     17.97 o 
   9   5  10        3.98       -9.80     21.24 o 
 -14   6  10       23.52       47.38     27.77 o 
 -12   6  10      130.48      128.85     19.60 o 
 -10   6  10      213.50      200.42     19.94 o 
  -8   6  10       71.45       62.38     19.60 o 
  -6   6  10        6.15        7.52     15.52 o 
  -4   6  10       20.20       21.08     20.42 o 
  -2   6  10      540.03      525.84     26.98 o 
   0   6  10      494.75      460.98     25.34 o 
   2   6  10       41.49       35.99      9.72 o 
   4   6  10       61.40       66.21     16.34 o 
   6   6  10       11.57       13.07     19.60 o 
   8   6  10        5.34       27.77     21.24 o 
 -13   7  10      271.29      313.39     62.90 o 
 -11   7  10       46.51       53.35     23.69 o 
  -9   7  10      336.93      344.06     26.69 o 
  -7   7  10      249.21      245.88     29.41 o 
  -5   7  10      116.65      102.71     16.87 o 
  -3   7  10      262.66      252.85     21.35 o 
  -1   7  10      535.67      542.55     29.41 o 
   1   7  10      361.21      380.66     34.31 o 
   3   7  10      140.87      174.01     23.69 o 
   5   7  10       38.51       31.04     19.60 o 
 -10   8  10       82.40       79.19     25.32 o 
  -8   8  10       25.28       23.49     16.02 o 
  -6   8  10      174.24      169.97     21.16 o 
  -4   8  10      182.71      234.12     22.76 o 
  -2   8  10      144.11      156.19     19.99 o 
   0   8  10       67.89       91.49     24.51 o 
   2   8  10       51.99      101.29     24.51 o 
  -7   9  10       11.34      -18.85     14.49 o 
  -5   9  10       10.83        7.94     15.68 o 
  -3   9  10       11.37       -4.46     14.49 o 
  -1   9  10        0.01        1.63     19.60 o 
   1   9  10        3.88        1.63     19.60 o 
 -13   1  11       99.73      124.16     22.87 o 
 -11   1  11      462.91      472.15     35.94 o 
  -9   1  11     2064.32     1974.62     35.74 o 
  -7   1  11      575.73      556.90     23.66 o 
  -5   1  11      987.24      890.31     27.44 o 
  -3   1  11     1308.94     1323.31     45.74 o 
  -1   1  11      316.13      328.83     18.38 o 
   1   1  11        8.07       -1.31      8.61 o 
   3   1  11      362.33      364.17     20.79 o 
   5   1  11      456.07      475.00     24.26 o 
   7   1  11       37.93       25.43     13.25 o 
   9   1  11       25.30       15.52     13.86 o 
 -14   2  11      195.10      227.09     31.04 o 
 -12   2  11      610.48      700.87     44.11 o 
 -10   2  11      468.66      423.01     20.79 o 
  -8   2  11     1346.44     1272.75     61.26 o 
  -6   2  11     1524.78     1413.17     45.74 o 
  -4   2  11     1250.72     1320.06     50.65 o 
  -2   2  11     2284.98     2377.07     66.98 o 
   0   2  11      208.15      212.30     18.79 o 
   2   2  11       59.01       68.66     12.71 o 
   4   2  11      237.43      233.03     19.03 o 
   6   2  11      488.10      482.41     38.39 o 
   8   2  11      100.93      101.60     16.17 o 
  10   2  11       14.53       17.15     15.02 o 
 -15   3  11       17.21      -24.51     22.87 o 
 -13   3  11       58.24       42.48     24.51 o 
 -11   3  11        5.14       -7.59      9.80 o 
  -9   3  11      444.68      416.00     45.74 o 
  -7   3  11        7.02        9.32      9.37 o 
  -5   3  11      635.47      663.29     29.41 o 
  -3   3  11      320.66      302.19     18.05 o 
  -1   3  11      232.71      235.26     21.24 o 
   1   3  11       58.12       47.79     11.38 o 
   3   3  11       31.06       52.28     12.71 o 
   5   3  11      223.15      217.78     35.94 o 
   7   3  11       45.31       42.48     13.86 o 
   9   3  11       14.92       20.48     14.88 o 
 -16   4  11        2.01        3.27     24.51 o 
 -14   4  11      227.70      238.52     35.94 o 
 -12   4  11       76.85       98.02     27.77 o 
 -10   4  11      350.93      363.48     52.28 o 
  -8   4  11       58.36       78.29     14.41 o 
  -6   4  11       14.80       13.93     10.93 o 
  -4   4  11      427.40      453.58     23.49 o 
  -2   4  11      256.34      275.84     22.06 o 
   0   4  11      366.51      353.11     37.58 o 
   2   4  11        0.43      -11.53      9.77 o 
   4   4  11       34.04       32.67     12.71 o 
   6   4  11        3.40        2.45     12.71 o 
   8   4  11        7.88      -29.41     19.60 o 
 -15   5  11       69.60       98.02     32.67 o 
 -13   5  11      131.11       83.32     29.41 o 
 -11   5  11      928.41      966.51     35.72 o 
  -9   5  11      416.82      371.87     23.49 o 
  -7   5  11      521.77      549.98     59.63 o 
  -5   5  11       22.84       13.48     11.38 o 
  -3   5  11     1857.87     1786.66     61.26 o 
  -1   5  11      375.47      389.07     23.93 o 
   1   5  11      108.21      111.03     12.19 o 
   3   5  11      311.34      294.23     22.87 o 
   5   5  11      142.03      149.53     17.33 o 
   7   5  11       31.14       27.77     21.24 o 
 -14   6  11      131.26      184.61     39.21 o 
 -12   6  11        1.43      -10.62     12.61 o 
 -10   6  11      341.78      346.81     52.28 o 
  -8   6  11      349.76      354.99     66.17 o 
  -6   6  11      111.69       77.51     15.31 o 
  -4   6  11      120.81      134.86     19.60 o 
  -2   6  11      122.00      165.45     24.51 o 
   0   6  11      470.65      509.74     27.44 o 
   2   6  11      154.20      156.75     14.09 o 
   4   6  11      161.56      198.04     19.03 o 
   6   6  11       15.89      -13.07     19.60 o 
 -11   7  11        0.04       -7.29     13.85 o 
  -9   7  11       13.24       44.34     15.68 o 
  -7   7  11       32.07       18.70     15.31 o 
  -5   7  11       84.21       66.48     16.48 o 
  -3   7  11       28.34       49.19     15.31 o 
  -1   7  11        0.58       -6.46     13.07 o 
   1   7  11        6.37       34.31     13.86 o 
   3   7  11       23.16       22.12     18.79 o 
   5   7  11        0.01       -4.90     17.97 o 
 -10   8  11       10.12        2.99     38.39 o 
  -8   8  11      176.36      210.05     23.49 o 
  -6   8  11      138.35      135.12     19.99 o 
  -4   8  11       21.23       33.61     16.05 o 
  -2   8  11      109.27      155.80     21.16 o 
   0   8  11       96.30       57.18     21.24 o 
   2   8  11       77.95       94.76     24.51 o 
  -5   9  11       89.95      129.44     22.87 o 
  -3   9  11       78.53       86.83     19.54 o 
 -10   0  12     2553.01     2297.01     73.52 o 
  -8   0  12     1405.22     1439.31     55.55 o 
  -6   0  12      741.84      771.12     40.84 o 
  -4   0  12     2857.25     2805.10     78.42 o 
  -2   0  12       59.54       52.28     16.34 o 
   0   0  12     2743.26     2716.88     78.42 o 
   2   0  12     1643.21     1465.45     55.55 o 
   4   0  12      706.54      813.59     42.48 o 
   6   0  12      129.75      107.83     24.51 o 
   8   0  12       12.42        6.53     19.60 o 
 -13   1  12      158.54      114.36     22.87 o 
 -11   1  12     1252.09     1275.94     55.55 o 
  -9   1  12       29.61       22.36     10.93 o 
  -7   1  12     1895.60     1855.40     45.01 o 
  -5   1  12       71.92       77.53     12.09 o 
  -3   1  12      232.35      235.97     24.51 o 
  -1   1  12      486.59      463.29     22.33 o 
   1   1  12     1105.67     1144.29     34.06 o 
   3   1  12      439.10      443.47     24.26 o 
   5   1  12       24.04       29.55     13.25 o 
   7   1  12      117.20      122.41     17.88 o 
   9   1  12        5.95        9.87     14.41 o 
 -14   2  12       10.44        4.90     21.24 o 
 -12   2  12        2.99        8.17     19.60 o 
 -10   2  12      223.15      185.28     23.69 o 
  -8   2  12       97.63      108.86     13.72 o 
  -6   2  12      348.84      378.01     20.41 o 
  -4   2  12        0.47       -0.38     11.44 o 
  -2   2  12      517.01      499.33     22.33 o 
   0   2  12      190.06      177.37     17.21 o 
   2   2  12      112.79      112.53     20.42 o 
   4   2  12       77.44       45.39     17.15 o 
   6   2  12        2.54       -0.82     12.71 o 
   8   2  12        0.13        4.90     13.86 o 
 -15   3  12      212.03      187.88     32.67 o 
 -13   3  12      290.19      300.60     35.94 o 
 -11   3  12       37.49       49.30     12.95 o 
  -9   3  12      703.54      718.84     37.58 o 
  -7   3  12      163.22      186.44     17.88 o 
  -5   3  12     1989.71     1956.03     44.75 o 
  -3   3  12      563.42      579.25     23.86 o 
  -1   3  12      477.03      503.47     23.49 o 
   1   3  12      815.32      782.27     40.03 o 
   3   3  12      272.13      275.90     21.35 o 
   5   3  12      153.12      166.64     17.88 o 
   7   3  12       78.91       55.55     16.17 o 
 -14   4  12       32.93        4.90     22.87 o 
 -12   4  12      492.90      428.04     42.48 o 
 -10   4  12      418.38      394.01     23.16 o 
  -8   4  12      881.71      886.35     38.39 o 
  -6   4  12      325.78      306.80     21.86 o 
  -4   4  12      484.87      365.53     22.33 o 
  -2   4  12     1596.10     1631.29     41.59 o 
   0   4  12      193.97      187.68     17.21 o 
   2   4  12      460.50      463.91     24.66 o 
   4   4  12      246.05      224.16     25.32 o 
   6   4  12       48.08       59.63     16.05 o 
 -15   5  12       19.70       42.48     31.04 o 
 -13   5  12        0.40       -9.80     21.24 o 
 -11   5  12       95.89      113.90     18.41 o 
  -9   5  12      670.47      635.52     39.21 o 
  -7   5  12       31.80       11.29     12.09 o 
  -5   5  12       28.58       30.43     13.72 o 
  -3   5  12        8.76        1.55     11.38 o 
  -1   5  12       26.84       16.14     11.98 o 
   1   5  12      194.80      178.17     21.24 o 
   3   5  12       25.32       14.70     14.70 o 
   5   5  12        5.69       -9.80     12.71 o 
   7   5  12        3.27       13.07     21.24 o 
 -12   6  12        5.11       -4.15     17.97 o 
 -10   6  12       22.39       15.23     14.13 o 
  -8   6  12       19.07       -4.90     12.55 o 
  -6   6  12      173.85      183.54     20.19 o 
  -4   6  12      503.45      507.73     29.31 o 
  -2   6  12      102.48      108.39     17.21 o 
   0   6  12       44.02       65.35     21.24 o 
   2   6  12       13.84        5.55     16.40 o 
   4   6  12       11.88        5.72     12.71 o 
 -11   7  12       13.58        1.82     14.81 o 
  -9   7  12       55.32       67.80     18.05 o 
  -7   7  12      447.86      424.77     37.58 o 
  -5   7  12      306.70      273.08     24.18 o 
  -3   7  12      115.22      133.35     20.42 o 
  -1   7  12      136.96      183.74     25.32 o 
   1   7  12      135.46      153.59     19.64 o 
   3   7  12       44.68       50.65     22.87 o 
  -8   8  12       44.83       27.77     17.22 o 
  -6   8  12       99.23      105.47     19.99 o 
  -4   8  12       76.67       67.06     18.38 o 
  -2   8  12       63.30       56.16     18.05 o 
   0   8  12       31.16       13.07     21.24 o 
 -13   1  13      160.59      127.43     26.14 o 
 -11   1  13      126.94      140.50     26.14 o 
  -9   1  13      699.53      663.13     62.08 o 
  -7   1  13      900.23      753.15     42.48 o 
  -5   1  13      349.29      387.46     31.86 o 
  -3   1  13        4.16        3.08     10.62 o 
  -1   1  13       37.54       33.49     12.71 o 
   1   1  13      464.88      432.68     23.66 o 
   3   1  13      321.47      260.40     20.19 o 
   5   1  13      102.66      112.68     16.72 o 
   7   1  13       10.79        9.02     14.41 o 
 -14   2  13      249.82      225.45     32.67 o 
 -12   2  13      474.96      447.64     39.21 o 
 -10   2  13      374.04      386.32     22.33 o 
  -8   2  13      369.93      316.94     32.67 o 
  -6   2  13     1880.18     1934.04     53.91 o 
  -4   2  13       77.97       74.39     18.79 o 
  -2   2  13       32.37       26.06     11.38 o 
   0   2  13      555.66      568.09     39.21 o 
   2   2  13      689.63      695.06     29.44 o 
   4   2  13       50.79       56.82     15.56 o 
   6   2  13       54.56       40.84     22.06 o 
   8   2  13       51.58       53.91     16.17 o 
 -15   3  13        1.35       -3.27     22.87 o 
 -13   3  13      129.66      165.01     32.67 o 
 -11   3  13       38.22       32.54     15.52 o 
  -9   3  13      259.90      275.72     21.16 o 
  -7   3  13        8.20       12.84     11.76 o 
  -5   3  13       37.06       35.48     11.76 o 
  -3   3  13       45.41       56.87     13.29 o 
  -1   3  13       52.72       66.08     21.24 o 
   1   3  13      168.45      191.61     18.38 o 
   3   3  13       33.62       26.14     13.86 o 
   5   3  13       40.58       80.89     16.17 o 
   7   3  13        6.05        5.69     15.56 o 
 -14   4  13      118.94      122.53     32.67 o 
 -12   4  13      117.61      148.67     31.04 o 
 -10   4  13        5.10       -5.20     14.70 o 
  -8   4  13      125.74      147.32     23.69 o 
  -6   4  13       54.58       62.94     15.31 o 
  -4   4  13      317.15      336.14     71.88 o 
  -2   4  13       14.30       -5.23     13.07 o 
   0   4  13      112.70      139.93     16.48 o 
   2   4  13        0.84       -0.82     12.71 o 
   4   4  13        0.19       -2.34     13.25 o 
   6   4  13       11.28       12.87     14.41 o 
 -13   5  13       74.60       52.28     27.77 o 
 -11   5  13      399.02      395.82     31.86 o 
  -9   5  13       35.97       45.10     16.05 o 
  -7   5  13      336.60      356.61     25.82 o 
  -5   5  13      248.14      308.49     23.66 o 
  -3   5  13      294.19      327.07     32.67 o 
  -1   5  13      391.73      411.76     23.49 o 
   1   5  13       66.02       50.48     13.89 o 
   3   5  13       77.17      105.69     17.33 o 
   5   5  13       49.31       34.44     38.39 o 
 -12   6  13       81.47       81.15     22.87 o 
 -10   6  13        3.00       -0.63     23.69 o 
  -8   6  13      176.42      182.16     20.79 o 
  -6   6  13      193.93      209.29     23.02 o 
  -4   6  13      233.84      220.36     22.50 o 
  -2   6  13       20.55       18.17     14.13 o 
   0   6  13      275.10      335.27     24.82 o 
   2   6  13       67.76       65.42     13.21 o 
   4   6  13       13.45       20.32     14.41 o 
 -11   7  13        8.19        5.83     15.68 o 
  -9   7  13       40.33       58.97     17.66 o 
  -7   7  13       17.88       26.63     16.87 o 
  -5   7  13        0.46       -7.08     15.31 o 
  -3   7  13        0.84       12.77     14.81 o 
  -1   7  13       27.04       55.49     24.51 o 
   1   7  13        0.37      -13.14     13.25 o 
  -6   8  13      154.64      170.61     23.16 o 
  -4   8  13       27.28       25.88     17.66 o 
  -2   8  13       27.04       27.99     17.21 o 
 -10   0  14      287.07      249.96     29.41 o 
  -8   0  14     1864.56     1921.26     70.25 o 
  -6   0  14       16.04       -3.27     14.70 o 
  -4   0  14     1933.30     2022.55     68.62 o 
  -2   0  14     1298.33     1249.80     53.91 o 
   0   0  14      415.61      432.94     34.31 o 
   2   0  14      260.15      217.29     27.77 o 
   4   0  14      163.93      147.03     27.77 o 
   6   0  14       20.53       -3.27     19.60 o 
 -13   1  14       85.03       35.94     22.87 o 
 -11   1  14      491.64      495.02     39.21 o 
  -9   1  14        3.70       -5.37     12.09 o 
  -7   1  14      166.14      158.74     17.21 o 
  -5   1  14      396.94      424.77     31.04 o 
  -3   1  14      461.10      476.46     56.36 o 
  -1   1  14      645.56      639.36     28.29 o 
   1   1  14       62.38       49.73     14.41 o 
   3   1  14      159.91      208.36     21.35 o 
   5   1  14        2.10        5.72     12.71 o 
   7   1  14        8.24        6.53     15.02 o 
 -14   2  14       48.08      -19.60     21.24 o 
 -12   2  14        8.01       -4.90     19.60 o 
 -10   2  14       85.01       86.26     15.31 o 
  -8   2  14       14.34       42.48     21.24 o 
  -6   2  14      570.61      565.63     26.27 o 
  -4   2  14      155.02      169.91     22.87 o 
  -2   2  14       14.14       -4.98     11.38 o 
   0   2  14       33.70       20.67     13.25 o 
   2   2  14        0.97       -5.72     13.89 o 
   4   2  14       18.64        4.40     13.25 o 
   6   2  14        1.60        9.02     21.24 o 
 -15   3  14        8.24      -34.31     22.87 o 
 -13   3  14      337.15      365.95     42.48 o 
 -11   3  14       68.34       65.80     15.31 o 
  -9   3  14      477.49      485.15     43.29 o 
  -7   3  14      322.62      331.65     23.02 o 
  -5   3  14      363.26      366.09     22.33 o 
  -3   3  14      476.74      478.68     32.67 o 
  -1   3  14      342.58      348.76     23.02 o 
   1   3  14      395.85      460.11     25.82 o 
   3   3  14       38.71       32.31     15.56 o 
   5   3  14       42.89       79.96     16.72 o 
 -14   4  14       69.41       55.55     29.41 o 
 -12   4  14      312.15      343.08     40.84 o 
 -10   4  14      325.73      289.29     23.49 o 
  -8   4  14      133.98      144.16     21.24 o 
  -6   4  14      390.88      393.73     34.31 o 
  -4   4  14      173.14      179.71     32.67 o 
  -2   4  14      909.38      895.82     32.10 o 
   0   4  14      230.78      241.19     19.99 o 
   2   4  14       15.17       -6.04     13.25 o 
   4   4  14      116.09      154.78     19.54 o 
 -13   5  14      142.91      156.84     37.58 o 
 -11   5  14        0.49       -3.59     13.59 o 
  -9   5  14       23.28       36.64     15.68 o 
  -7   5  14        1.56      -10.07     13.29 o 
  -5   5  14       51.89       38.92     16.05 o 
  -3   5  14       54.97       63.95     15.68 o 
  -1   5  14        3.53       23.69     15.52 o 
   1   5  14       25.26       27.32     14.41 o 
   3   5  14       16.29        3.88     13.72 o 
 -12   6  14        7.82       -2.20     29.41 o 
 -10   6  14      132.56      126.46     20.70 o 
  -8   6  14      189.64      196.75     23.49 o 
  -6   6  14       12.26       -3.08     14.49 o 
  -4   6  14       66.83       47.32     18.79 o 
  -2   6  14       39.81       32.44     15.68 o 
   0   6  14        6.42       -4.08     13.72 o 
   2   6  14       10.28       13.49     12.19 o 
  -9   7  14       76.28       73.32     28.59 o 
  -7   7  14      246.06      219.93     33.49 o 
  -5   7  14      133.77      125.89     21.16 o 
  -3   7  14       30.49       24.24     17.22 o 
  -1   7  14       21.00        1.63     19.60 o 
 -11   1  15      134.73      107.83     26.14 o 
  -9   1  15      289.16      357.79     35.94 o 
  -7   1  15       66.23       78.34     14.88 o 
  -5   1  15       12.86       13.85     12.09 o 
  -3   1  15      384.14      406.17     24.66 o 
  -1   1  15      206.38      202.07     20.70 o 
   1   1  15       58.50       91.40     16.72 o 
   3   1  15       66.24       65.49     25.32 o 
   5   1  15       52.95       80.80     31.04 o 
 -14   2  15      156.83      168.27     31.04 o 
 -12   2  15      227.22      236.89     35.94 o 
 -10   2  15      484.76      531.26     27.86 o 
  -8   2  15       13.26       21.24     19.60 o 
  -6   2  15       76.04       91.26     30.22 o 
  -4   2  15      337.88      332.42     23.02 o 
  -2   2  15      431.97      392.41     26.96 o 
   0   2  15      169.28      179.08     19.64 o 
   2   2  15      112.89      129.45     19.54 o 
   4   2  15       34.90       29.18     16.72 o 
 -13   3  15       65.45       50.65     29.41 o 
 -11   3  15       60.54       66.14     16.48 o 
  -9   3  15       25.36       24.64     14.13 o 
  -7   3  15        1.38        9.80     21.24 o 
  -5   3  15        8.28       -1.63     19.60 o 
  -3   3  15      299.49      290.53     21.86 o 
  -1   3  15      120.10      126.37     17.88 o 
   1   3  15       26.82       35.13     15.02 o 
   3   3  15        1.23       -9.80     16.34 o 
 -14   4  15        0.25        3.27     27.77 o 
 -12   4  15       93.43      145.40     34.31 o 
 -10   4  15        7.28       14.89     14.49 o 
  -8   4  15       91.91       81.09     16.87 o 
  -6   4  15        7.67      -11.29     22.06 o 
  -4   4  15       70.33       75.15     27.77 o 
  -2   4  15        2.57       -0.21     13.25 o 
   0   4  15        4.52       10.06     14.13 o 
   2   4  15       11.38      -10.52     14.41 o 
   4   4  15        7.43       -4.54     15.56 o 
 -11   5  15      129.24      137.79     21.98 o 
  -9   5  15      273.63      279.02     25.34 o 
  -7   5  15       41.53       59.71     17.66 o 
  -5   5  15      145.72      135.76     20.41 o 
  -3   5  15      141.45      101.29     24.51 o 
  -1   5  15      151.62      160.36     20.19 o 
   1   5  15       16.22       15.52     15.02 o 
 -10   6  15       16.78       16.45     16.87 o 
  -8   6  15      149.95      126.04     22.87 o 
  -6   6  15       89.02      114.65     28.59 o 
  -4   6  15      176.42      183.78     23.49 o 
  -2   6  15       10.42       21.24     19.60 o 
   0   6  15       13.24       20.36     16.05 o 
  -5   7  15       26.33       34.47     17.66 o 
 -10   0  16        8.49       -9.80     19.60 o 
  -6   0  16      708.15      611.01     40.84 o 
  -4   0  16      295.05      263.03     31.04 o 
  -2   0  16      318.49      362.69     35.94 o 
   0   0  16       82.42       80.05     24.51 o 
   2   0  16       17.90       49.01     22.87 o 
   4   0  16       46.78       27.77     24.51 o 
 -11   1  16       68.15       60.45     26.14 o 
  -9   1  16       87.35       70.25     26.14 o 
  -7   1  16      150.67       81.69     22.87 o 
  -5   1  16      643.84      700.21     31.75 o 
  -3   1  16       17.62       12.94     14.41 o 
  -1   1  16      145.10      173.56     37.58 o 
   1   1  16       20.79       13.89     15.02 o 
   3   1  16        8.74      -13.45     15.52 o 
 -14   2  16       19.94       63.72     27.77 o 
 -12   2  16        4.19        3.27     24.51 o 
 -10   2  16      130.08      129.06     18.83 o 
  -8   2  16       20.14       29.41     26.14 o 
  -6   2  16       38.97       32.67     19.60 o 
  -4   2  16       30.72       19.08     14.41 o 
  -2   2  16        4.61       -4.33     13.25 o 
   0   2  16        5.09        6.60     14.41 o 
   2   2  16        4.05       -8.71     15.56 o 
   4   2  16        1.39      -17.64     14.41 o 
 -13   3  16      213.19      197.68     35.94 o 
 -11   3  16      179.05      147.03     31.04 o 
  -9   3  16       60.98       61.18     16.48 o 
  -7   3  16      202.52      256.49     37.58 o 
  -3   3  16      298.16      301.42     54.73 o 
  -1   3  16       27.59        6.53     15.02 o 
   1   3  16      120.20      138.54     22.87 o 
   3   3  16       22.52       -3.85     31.04 o 
 -12   4  16       31.02       22.87     27.77 o 
 -10   4  16      266.59      252.09     24.66 o 
  -8   4  16       86.25       92.37     19.54 o 
  -6   4  16      252.01      264.27     25.51 o 
  -2   4  16      101.33      108.23     17.66 o 
   0   4  16      144.96      155.55     20.70 o 
   2   4  16       12.20       24.61     17.21 o 
 -11   5  16        4.57        8.17     24.51 o 
  -9   5  16       15.84       23.09     16.87 o 
  -7   5  16       54.75       37.14     17.97 o 
  -5   5  16       21.25       22.76     20.42 o 
  -3   5  16       10.97        9.30     14.88 o 
  -1   5  16        0.28        9.93     14.88 o 
  -8   6  16       50.11       75.66     30.22 o 
  -6   6  16        0.64       -9.80     16.87 o 
  -4   6  16        5.58      -10.73     23.69 o 
 -11   1  17        1.18      -11.44     19.60 o 
  -9   1  17       17.10       39.21     24.51 o 
  -7   1  17      297.75      343.99     24.82 o 
  -5   1  17      121.73      127.58     19.03 o 
  -3   1  17       51.58       64.66     17.88 o 
  -1   1  17       56.50       70.53     17.88 o 
   1   1  17       28.27       14.28     15.56 o 
 -12   2  17       57.63       44.11     27.77 o 
 -10   2  17       20.35        6.60     14.49 o 
  -8   2  17       53.21       63.72     27.77 o 
  -6   2  17      283.21      280.30     23.49 o 
  -4   2  17      224.17      194.27     21.35 o 
  -2   2  17       44.53       34.93     16.72 o 
   0   2  17       53.96       81.15     18.48 o 
   2   2  17       34.94       35.94     18.48 o 
 -11   3  17       13.18       26.14     27.77 o 
  -9   3  17        0.48       -2.01     14.49 o 
  -7   3  17       96.27      133.97     32.67 o 
  -5   3  17       20.37       -3.27     19.60 o 
  -3   3  17       42.47       58.66     17.66 o 
  -1   3  17       29.93       21.24     16.17 o 
   1   3  17        0.89        5.63     16.72 o 
 -10   4  17       11.16       24.87     17.66 o 
  -8   4  17        7.27        4.43     15.68 o 
  -6   4  17        2.90       12.51     16.02 o 
  -4   4  17        0.99      -17.97     19.60 o 
  -2   4  17       13.59       22.87     22.87 o 
   0   4  17       11.83       15.35     16.05 o 
  -9   5  17      151.55      172.48     24.34 o 
  -7   5  17       46.49       33.89     17.22 o 
  -5   5  17       29.58       12.09     16.87 o 
  -3   5  17       28.26       33.87     17.21 o 
 -10   0  18      181.93      178.08     29.41 o 
  -8   0  18      287.91      289.17     32.67 o 
  -6   0  18      248.96      321.84     37.58 o 
  -4   0  18       27.06       40.84     26.14 o 
  -2   0  18       39.03       39.21     26.14 o 
   0   0  18       29.40       34.31     26.14 o 
 -11   1  18       70.25       62.08     27.77 o 
  -7   1  18        2.40       -5.72     15.02 o 
  -5   1  18      136.61      152.38     20.70 o 
  -3   1  18       20.88       14.37     16.72 o 
  -1   1  18        0.92      -17.72     17.97 o 
 -10   2  18        0.92        8.40     15.68 o 
  -6   2  18        0.68        1.63     21.24 o 
  -4   2  18        9.93       12.34     16.72 o 
  -2   2  18        0.11       -6.90     15.31 o 
  -9   3  18       56.17       60.18     37.58 o 
  -5   3  18       37.34       52.28     26.14 o 
  -3   3  18       94.55      109.33     20.19 o 
  -8   4  18      119.74      127.05     21.98 o 
  -6   4  18       22.34       16.34     21.24 o 
  -4   4  18       51.07       89.85     29.41 o 
  -9   1  19       57.99       73.52     27.77 o 
  -7   1  19       77.89      100.84     20.79 o 
  -5   1  19       34.30       13.07     17.33 o 
  -3   1  19       14.77       22.82     34.31 o 
  -8   2  19       64.84       50.65     26.14 o 
  -6   2  19       23.87       17.97     26.14 o 
  -4   2  19       81.20      103.52     20.41 o 
                                                 
